# Supplementary material for: ﻿Integrative taxonomic study of mononchid nematodes from riparian habitats in Bulgaria. I. Genera Mononchus Bastian, 1865 and Coomansus Jairajpuri & Khan, 1977 with the description of Mononchuspseudoaquaticus sp. nov. and a key to the species of Mononchus
Source: Zookeys. 2024 Jul 5;1206:137–80. doi: 10.3897/zookeys.1206.124237 (PMC11245642; doi:10.3897/zookeys.1206.124237)
Supplement: XML Treatment for Coomansus parvus [file zookeys.1206.124237-treatment1.xml]

<!DOCTYPE tp:taxon-treatment
  PUBLIC "-//TaxonX//DTD Taxonomic Treatment Publishing DTD v0 20100105//EN" "tax-treatment-NSO.dtd">
<tp:taxon-treatment xmlns:tp="http://www.plazi.org/taxpub"><tp:treatment-meta><kwd-group><label>Taxon classification</label><kwd>
                  <named-content content-type="kingdom">Animalia</named-content>
                </kwd><kwd>
                  <named-content content-type="order">Mononchida</named-content>
                </kwd><kwd>
                  <named-content content-type="family">Mononchidae</named-content>
                </kwd></kwd-group><mixed-citation publication-type="journal"><person-group><name><surname>Altash</surname><given-names>Stela</given-names></name><name><surname>Kostadinova</surname><given-names>Aneta</given-names></name><name><surname>Peneva</surname><given-names>Vlada</given-names></name></person-group><article-title>﻿Integrative taxonomic study of mononchid nematodes from riparian habitats in Bulgaria. I. Genera <italic><tp:taxon-name><tp:taxon-name-part taxon-name-part-type="genus" reg="Mononchus">Mononchus</tp:taxon-name-part></tp:taxon-name></italic> Bastian, 1865 and <italic><tp:taxon-name><tp:taxon-name-part taxon-name-part-type="genus" reg="Coomansus">Coomansus</tp:taxon-name-part></tp:taxon-name></italic> Jairajpuri &amp; Khan, 1977 with the description of <italic><tp:taxon-name><tp:taxon-name-part taxon-name-part-type="genus" reg="Mononchus">Mononchus</tp:taxon-name-part><tp:taxon-name-part taxon-name-part-type="species" reg="pseudoaquaticus">pseudoaquaticus</tp:taxon-name-part></tp:taxon-name></italic> sp. nov. and a key to the species of <italic><tp:taxon-name><tp:taxon-name-part taxon-name-part-type="genus" reg="Mononchus">Mononchus</tp:taxon-name-part></tp:taxon-name></italic></article-title><source>Zookeys</source><day>05</day><month>07</month><year>2024</year><volume>1206</volume><fpage>137</fpage><lpage>180</lpage><pub-id pub-id-type="doi">10.3897/zookeys.1206.124237</pub-id></mixed-citation></tp:treatment-meta><tp:nomenclature><label>﻿</label><tp:taxon-name>
                <object-id xmlns:xlink="http://www.w3.org/1999/xlink" content-type="arpha" xlink:type="simple">6E202E8A-3A43-548E-8B1C-40D2D711212E</object-id>
                <tp:taxon-name-part taxon-name-part-type="genus" reg="Coomansus">Coomansus</tp:taxon-name-part>
                <tp:taxon-name-part taxon-name-part-type="species" reg="parvus">parvus</tp:taxon-name-part>
              </tp:taxon-name><tp:taxon-authority>(de Man, 1880) Jairajpuri &amp; Khan, 1977</tp:taxon-authority><xref ref-type="fig" rid="F1">Figs 1</xref><xref ref-type="fig" rid="F2">, 2</xref></tp:nomenclature><tp:treatment-sec sec-type="description" id="SECID0ETJAG"><title>Description.</title><p><bold>Female</bold> [Based on 10 specimens from 3 localities; see Table <xref ref-type="table" rid="T2">2</xref> for measurements]. Body short, 0.70–1.15 mm, J- or C-shaped upon relaxation, body diameter at mid-body 47–53. Cuticle smooth under light microscope (very faint striation observed in one specimen, Fig. <xref ref-type="fig" rid="F2">2H</xref>), 2–3 thick along most of body, 3–4 thick in post-anal region. Lip region offset, cephalic and labial papillae prominent, conical, of almost same size. Amphid apertures oval, 5 ± 0.4 (4–5) (<italic>n</italic> = 6) wide, situated anterior to dorsal tooth apex, at 10–14 from anterior end. Buccal capsule oval, somewhat flattened at base, 1.6–1.9 as long as wide or 0.9–1.2 times as long as lip region width; its ventral wall 1.5–2.5 thick, dorsal wall posterior to dorsal tooth ~ 3 thick. Dorsal tooth small, its anterior margin 3.0 ± 0.5 (2–4) wide, located near middle of buccal capsule, tooth apex at 9 ± 1 (8–11) from anterior end of buccal capsule. Nerve-ring at 97 ± 6 (90–103) (<italic>n</italic> = 6) from anterior end of body. Excretory pore posterior to nerve-ring, small, well visible. Reproductive system amphidelphic. Genital branches almost symmetrical; anterior branch 134 ± 50 (80–253) (<italic>n</italic> = 9) long; posterior branch 115 ± 19 (80–133) (<italic>n</italic> = 9) long. Ovaries well developed; anterior ovary 60–105 (<italic>n</italic> = 7) long; posterior ovary 70–140 (<italic>n</italic> = 7) long. Oviduct with marked <italic>pars dilatata oviductus</italic>, ~ 30 wide. Uteri very short. Two uterine eggs present in one female measuring 81 × 40 and 90 × 38. Vagina with straight walls, its length representing 25–33% of corresponding body width; <italic>pars refringens vaginae</italic> as 2 oval to drop-shaped smooth sclerotised pieces, 3–4 long and 2–3 wide; <italic>pars distalis vaginae</italic> ~ 3 long. Vulva a transverse slit; <italic>pars refringens vaginae</italic> protruding in some specimens (Fig. <xref ref-type="fig" rid="F2">2I</xref>). Rectum 0.7–0.8 times as long as body diameter at anus. Tail conoid, ventrally arcuate, with finely rounded tip. Caudal glands and spinneret absent. Caudal pores two pairs. <bold>Male</bold>: Not found.</p><fig id="F1" position="float" orientation="portrait"><object-id xmlns:xlink="http://www.w3.org/1999/xlink" content-type="doi" xlink:type="simple">10.3897/zookeys.1206.124237.figure1</object-id><object-id xmlns:xlink="http://www.w3.org/1999/xlink" content-type="arpha" xlink:type="simple">D0D06A8E-9767-5E54-A785-8D44868F7A70</object-id><label>Figure 1.</label><caption><p>Line drawings of <italic><tp:taxon-name><tp:taxon-name-part taxon-name-part-type="genus" reg="Coomansus">Coomansus</tp:taxon-name-part><tp:taxon-name-part taxon-name-part-type="species" reg="parvus">parvus</tp:taxon-name-part></tp:taxon-name></italic> (de Man, 1880) Jairajpuri &amp; Khan, 1977. Female specimens from populations collected from riverbanks of the rivers Vedena (<bold>A</bold>, <bold>B</bold>, <bold>D</bold>) and Arda (<bold>C</bold>): <bold>A</bold> anterior region <bold>B</bold> posterior genital branch <bold>C, D</bold> tail end. Scale bar: 25 µm.</p></caption><graphic xmlns:xlink="http://www.w3.org/1999/xlink" xlink:href="zookeys-1206-137_article-124237__-g001.jpg" position="float" orientation="portrait" xlink:type="simple" id="oo_1086387.jpg"><uri content-type="original_file" xlink:type="simple">https://binary.pensoft.net/fig/1086387</uri></graphic></fig><fig id="F2" position="float" orientation="portrait"><object-id xmlns:xlink="http://www.w3.org/1999/xlink" content-type="doi" xlink:type="simple">10.3897/zookeys.1206.124237.figure2</object-id><object-id xmlns:xlink="http://www.w3.org/1999/xlink" content-type="arpha" xlink:type="simple">40CDE636-617E-5970-8FD9-DE552C2DFEF6</object-id><label>Figure 2.</label><caption><p>Photomicrographs of <italic><tp:taxon-name><tp:taxon-name-part taxon-name-part-type="genus" reg="Coomansus">Coomansus</tp:taxon-name-part><tp:taxon-name-part taxon-name-part-type="species" reg="parvus">parvus</tp:taxon-name-part></tp:taxon-name></italic> (de Man, 1880) Jairajpuri &amp; Khan, 1977. Female specimens from populations collected from riverbanks of the rivers Lopushnitsa (<bold>A, B, E–G, M</bold>), Vedena (<bold>C, D, H, I, K, L</bold>), and Arda (<bold>J</bold>): <bold>A</bold> entire body <bold>B–D, G</bold> anterior region (amphid opening arrowed in <bold>G</bold>) <bold>E</bold>, <bold>F</bold>, <bold>I</bold> reproductive system (<bold>E</bold> anterior genital branch <bold>F, I</bold> vulval region showing <italic>pars refringens vaginae</italic>) <bold>H, J–M</bold> tail (cuticle striation arrowed in <bold>H</bold>; caudal pores arrowed in <bold>J</bold> and <bold>K</bold>). Scale bars: 200 µm (<bold>A</bold>); 20 µm (<bold>B–D, F–I, M</bold>); 50 µm (<bold>E, J–L</bold>).</p></caption><graphic xmlns:xlink="http://www.w3.org/1999/xlink" xlink:href="zookeys-1206-137_article-124237__-g002.jpg" position="float" orientation="portrait" xlink:type="simple" id="oo_1086388.jpg"><uri content-type="original_file" xlink:type="simple">https://binary.pensoft.net/fig/1086388</uri></graphic></fig><table-wrap id="T2" position="float" orientation="portrait"><label>Table 2.</label><caption><p>Morphometric data for females of <italic><tp:taxon-name><tp:taxon-name-part taxon-name-part-type="genus" reg="Coomansus">Coomansus</tp:taxon-name-part><tp:taxon-name-part taxon-name-part-type="species" reg="parvus">parvus</tp:taxon-name-part></tp:taxon-name></italic> collected in four riparian localities in Bulgaria.</p></caption><table id="TID0EPBDI" rules="all"><tbody><tr><th rowspan="1" colspan="1">Locality</th><th rowspan="1" colspan="1">Near Kaleytsa, Lovech Province</th><th rowspan="1" colspan="2">Dyavolski Most, Kardzhali Province</th><th rowspan="1" colspan="1">Near Zheleznitsa, Sofia Province</th></tr><tr><th rowspan="1" colspan="1">River</th><th rowspan="1" colspan="1">Lopushnitsa (Balkan Mountains)</th><th rowspan="1" colspan="2">Arda (Rhodope Mountains)</th><th rowspan="1" colspan="1">Vedena (Vitosha Mountain)</th></tr><tr><th rowspan="1" colspan="1">Habitat</th><th rowspan="1" colspan="1"><italic><tp:taxon-name><tp:taxon-name-part taxon-name-part-type="genus" reg="Acer">Acer</tp:taxon-name-part></tp:taxon-name></italic> sp. (litter)</th><th rowspan="1" colspan="1"><italic><tp:taxon-name><tp:taxon-name-part taxon-name-part-type="genus" reg="Ulmus">Ulmus</tp:taxon-name-part></tp:taxon-name></italic> sp. (soil)</th><th rowspan="1" colspan="1"><italic><tp:taxon-name><tp:taxon-name-part taxon-name-part-type="genus" reg="Populus">Populus</tp:taxon-name-part></tp:taxon-name></italic> sp. (soil)</th><th rowspan="1" colspan="1"><italic><tp:taxon-name><tp:taxon-name-part taxon-name-part-type="genus" reg="Fagus">Fagus</tp:taxon-name-part><tp:taxon-name-part taxon-name-part-type="species" reg="sylvatica">sylvatica</tp:taxon-name-part></tp:taxon-name></italic> (litter)</th></tr><tr><th rowspan="1" colspan="1">
                        <italic>n</italic>
                      </th><th rowspan="1" colspan="1">(<italic>n</italic> = 1)</th><th rowspan="1" colspan="1">(<italic>n</italic> = 1)</th><th rowspan="1" colspan="1">(<italic>n</italic> = 2)</th><th rowspan="1" colspan="1">(<italic>n</italic> = 6)</th></tr><tr><td rowspan="1" colspan="1"><italic>L</italic> (mm)</td><td rowspan="1" colspan="1">1.05</td><td rowspan="1" colspan="1">0.70</td><td rowspan="1" colspan="1">0.90, 1.07</td><td rowspan="1" colspan="1">0.96 ± 0.14 (0.83–1.15)</td></tr><tr><td rowspan="1" colspan="1">
                        <italic>a</italic>
                      </td><td rowspan="1" colspan="1">18.7</td><td rowspan="1" colspan="1">12.9</td><td rowspan="1" colspan="1">17, 17</td><td rowspan="1" colspan="1">19.0 ± 2.5 (16.2–21.7)</td></tr><tr><td rowspan="1" colspan="1">
                        <italic>b</italic>
                      </td><td rowspan="1" colspan="1">3.6</td><td rowspan="1" colspan="1">3.7</td><td rowspan="1" colspan="1">3.5, 3.5</td><td rowspan="1" colspan="1">3.2, 3.4, 3.5 (<italic>n</italic> = 3)</td></tr><tr><td rowspan="1" colspan="1">
                        <italic>c</italic>
                      </td><td rowspan="1" colspan="1">14.8</td><td rowspan="1" colspan="1">11.7</td><td rowspan="1" colspan="1">12.2, 12.9</td><td rowspan="1" colspan="1">12.7 ± 1.1 (11.5–14.0)</td></tr><tr><td rowspan="1" colspan="1"><italic>c</italic>’</td><td rowspan="1" colspan="1">2.3</td><td rowspan="1" colspan="1">2.1</td><td rowspan="1" colspan="1">2.4, 2.3</td><td rowspan="1" colspan="1">2.3 ± 0.3 (2.0–2.7)</td></tr><tr><td rowspan="1" colspan="1"><italic>V</italic> (%)</td><td rowspan="1" colspan="1">62.0</td><td rowspan="1" colspan="1">59.9</td><td rowspan="1" colspan="1">61.3, 62.2</td><td rowspan="1" colspan="1">62.5 ± 1.6 (59.6–64.5)</td></tr><tr><td rowspan="1" colspan="1"><italic>G1</italic> (%)</td><td rowspan="1" colspan="1">9.2</td><td rowspan="1" colspan="1">11.4</td><td rowspan="1" colspan="1">12.2, 10.5</td><td rowspan="1" colspan="1">13.8 ± 2.4 (12.0–17.3) (<italic>n</italic> = 5)</td></tr><tr><td rowspan="1" colspan="1"><italic>G2</italic> (%)</td><td rowspan="1" colspan="1">12.6</td><td rowspan="1" colspan="1">11.3</td><td rowspan="1" colspan="1">10.2, 11.4</td><td rowspan="1" colspan="1">12.6 ± 1.5 (11.6–15.1) (<italic>n</italic> = 5)</td></tr><tr><td rowspan="1" colspan="1">Buccal capsule length</td><td rowspan="1" colspan="1">24</td><td rowspan="1" colspan="1">22</td><td rowspan="1" colspan="1">23, 26</td><td rowspan="1" colspan="1">26 ± 1 (25–27)</td></tr><tr><td rowspan="1" colspan="1">Buccal capsule width</td><td rowspan="1" colspan="1">14</td><td rowspan="1" colspan="1">14</td><td rowspan="1" colspan="1">14, 15</td><td rowspan="1" colspan="1">15 ± 0.4 (14–15)</td></tr><tr><td rowspan="1" colspan="1">Tooth apex from anterior end of buccal capsule</td><td rowspan="1" colspan="1">9</td><td rowspan="1" colspan="1">11</td><td rowspan="1" colspan="1">8, 8</td><td rowspan="1" colspan="1">9 ± 0.4 (9–10)</td></tr><tr><td rowspan="1" colspan="1">Position of tooth apex (%)<sup>a</sup></td><td rowspan="1" colspan="1">38</td><td rowspan="1" colspan="1">–</td><td rowspan="1" colspan="1">36, 32</td><td rowspan="1" colspan="1">35 ± 2 (33–38)</td></tr><tr><td rowspan="1" colspan="1">Excretory pore from anterior end</td><td rowspan="1" colspan="1">116</td><td rowspan="1" colspan="1">–</td><td rowspan="1" colspan="1">110, 113</td><td rowspan="1" colspan="1">117 ± 15 (97–131)</td></tr><tr><td rowspan="1" colspan="1">Nerve-ring from anterior end</td><td rowspan="1" colspan="1">92</td><td rowspan="1" colspan="1">–</td><td rowspan="1" colspan="1">90, –</td><td rowspan="1" colspan="1">100 ± 4 (94–103) (<italic>n</italic> = 4)</td></tr><tr><td rowspan="1" colspan="1">Pharynx length</td><td rowspan="1" colspan="1">294</td><td rowspan="1" colspan="1">189</td><td rowspan="1" colspan="1">258, 302</td><td rowspan="1" colspan="1">303, 324, 324 (<italic>n</italic> = 3)</td></tr><tr><td rowspan="1" colspan="1">Lip region height</td><td rowspan="1" colspan="1">8</td><td rowspan="1" colspan="1">7</td><td rowspan="1" colspan="1">8, 8</td><td rowspan="1" colspan="1">8 ± 1 (7–10) (<italic>n</italic> = 4)</td></tr><tr><td rowspan="1" colspan="1">Lip region width</td><td rowspan="1" colspan="1">25</td><td rowspan="1" colspan="1">23</td><td rowspan="1" colspan="1">25, 25</td><td rowspan="1" colspan="1">24 ± 3 (22–28) (<italic>n</italic> = 4)</td></tr><tr><td rowspan="1" colspan="1">Amphid from anterior end</td><td rowspan="1" colspan="1">11</td><td rowspan="1" colspan="1">14</td><td rowspan="1" colspan="1">14, 11</td><td rowspan="1" colspan="1">10 (<italic>n</italic> = 2)</td></tr><tr><td rowspan="1" colspan="1">Maximum body diameter</td><td rowspan="1" colspan="1">56</td><td rowspan="1" colspan="1">54</td><td rowspan="1" colspan="1">53, –</td><td rowspan="1" colspan="1">50 ± 2 (48–53)</td></tr><tr><td rowspan="1" colspan="1">Body diameter at pharynx base</td><td rowspan="1" colspan="1">49</td><td rowspan="1" colspan="1">49</td><td rowspan="1" colspan="1">51, –</td><td rowspan="1" colspan="1">46 ± 3 (43–50) (<italic>n</italic> = 5)</td></tr><tr><td rowspan="1" colspan="1">Body diameter at mid-body</td><td rowspan="1" colspan="1">49</td><td rowspan="1" colspan="1">53</td><td rowspan="1" colspan="1">51, –</td><td rowspan="1" colspan="1">50 ± 2 (48–53)</td></tr><tr><td rowspan="1" colspan="1">Body diameter at vagina</td><td rowspan="1" colspan="1">56</td><td rowspan="1" colspan="1">54</td><td rowspan="1" colspan="1">53, –</td><td rowspan="1" colspan="1">50 ± 2 (48–53)</td></tr><tr><td rowspan="1" colspan="1">Body diameter at anus</td><td rowspan="1" colspan="1">31</td><td rowspan="1" colspan="1">28</td><td rowspan="1" colspan="1">31, 36</td><td rowspan="1" colspan="1">33 ± 2 (31–36)</td></tr><tr><td rowspan="1" colspan="1">Anterior genital branch length</td><td rowspan="1" colspan="1">96</td><td rowspan="1" colspan="1">80</td><td rowspan="1" colspan="1">110, 112</td><td rowspan="1" colspan="1">161 ± 53 (118–253) (<italic>n</italic> = 5)</td></tr><tr><td rowspan="1" colspan="1">Posterior genital branch length</td><td rowspan="1" colspan="1">132</td><td rowspan="1" colspan="1">80</td><td rowspan="1" colspan="1">92, 122</td><td rowspan="1" colspan="1">122 ± 11 (106–133) (<italic>n</italic> = 5)</td></tr><tr><td rowspan="1" colspan="1">Anterior ovary length</td><td rowspan="1" colspan="1">90</td><td rowspan="1" colspan="1">70</td><td rowspan="1" colspan="1">60, 80</td><td rowspan="1" colspan="1">100, 105, 105</td></tr><tr><td rowspan="1" colspan="1">Posterior ovary length</td><td rowspan="1" colspan="1">105</td><td rowspan="1" colspan="1">75</td><td rowspan="1" colspan="1">70, 100</td><td rowspan="1" colspan="1">86, 110, 140</td></tr><tr><td rowspan="1" colspan="1">Vagina length</td><td rowspan="1" colspan="1">17</td><td rowspan="1" colspan="1">17</td><td rowspan="1" colspan="1">16, 18</td><td rowspan="1" colspan="1">14 ± 2 (12–16) (<italic>n</italic> = 5)</td></tr><tr><td rowspan="1" colspan="1">Rectum length</td><td rowspan="1" colspan="1">23</td><td rowspan="1" colspan="1">21</td><td rowspan="1" colspan="1">24; 26</td><td rowspan="1" colspan="1">23 ± 2 (21–25)</td></tr><tr><td rowspan="1" colspan="1">Tail length</td><td rowspan="1" colspan="1">71</td><td rowspan="1" colspan="1">60</td><td rowspan="1" colspan="1">74; 83</td><td rowspan="1" colspan="1">75 ± 8 (66–85)</td></tr></tbody></table><table-wrap-foot><fn><p><sup>a</sup> Distance from tooth apex to anterior end of buccal capsule as % of buccal capsule length from its anterior</p></fn></table-wrap-foot></table-wrap></tp:treatment-sec><tp:treatment-sec sec-type="material" id="SECID0EKDBG"><title>Voucher material.</title><p>Ten specimens are deposited in the Nematological Collection of the Institute of Biodiversity and Ecosystem Research, Bulgarian Academy of Sciences, Bulgaria, under the accession numbers IBER-BAS NC 49/1, IBER-BAS NC 51/2, IBER-BAS PN 68/4 litter, IBER-BAS NC 88/4, IBER-BAS NC 88/7-9. Photovouchers for the sequenced specimens are provided in Suppl. material <xref ref-type="supplementary-material" rid="S1">1</xref>: figs S1–S3.</p></tp:treatment-sec><tp:treatment-sec sec-type="habitat" id="SECID0EUDBG"><title>Habitats and localities.</title><p>Soil around <italic><tp:taxon-name><tp:taxon-name-part taxon-name-part-type="genus" reg="Ulmus">Ulmus</tp:taxon-name-part></tp:taxon-name></italic> sp., <italic><tp:taxon-name><tp:taxon-name-part taxon-name-part-type="genus" reg="Populus">Populus</tp:taxon-name-part></tp:taxon-name></italic> sp., and <italic><tp:taxon-name><tp:taxon-name-part taxon-name-part-type="genus" reg="Carpinus">C.</tp:taxon-name-part><tp:taxon-name-part taxon-name-part-type="species" reg="betulus">betulus</tp:taxon-name-part></tp:taxon-name></italic> and litter around <italic><tp:taxon-name><tp:taxon-name-part taxon-name-part-type="genus" reg="Fagus">F.</tp:taxon-name-part><tp:taxon-name-part taxon-name-part-type="species" reg="sylvatica">sylvatica</tp:taxon-name-part></tp:taxon-name></italic> and <italic><tp:taxon-name><tp:taxon-name-part taxon-name-part-type="genus" reg="Acer">Acer</tp:taxon-name-part></tp:taxon-name></italic> sp. along riverbanks of the rivers Arda, Lopushnitsa, Vedena, and Devinska (see Table <xref ref-type="table" rid="T1">1</xref> for details).</p></tp:treatment-sec><tp:treatment-sec sec-type="Representative DNA sequences" id="SECID0EJFBG"><title>Representative DNA sequences.</title><p>28S rRNA gene (GenBank: <ext-link xmlns:xlink="http://www.w3.org/1999/xlink" ext-link-type="gen" xlink:href="PP768895" xlink:type="simple">PP768895</ext-link>–<ext-link xmlns:xlink="http://www.w3.org/1999/xlink" ext-link-type="gen" xlink:href="PP768898" xlink:type="simple">PP768898</ext-link>); 18S rRNA gene (GenBank: <ext-link xmlns:xlink="http://www.w3.org/1999/xlink" ext-link-type="gen" xlink:href="PP768899" xlink:type="simple">PP768899</ext-link> and <ext-link xmlns:xlink="http://www.w3.org/1999/xlink" ext-link-type="gen" xlink:href="PP768900" xlink:type="simple">PP768900</ext-link>).</p></tp:treatment-sec><tp:treatment-sec sec-type="distribution" id="SECID0EDGBG"><title>Distribution.</title><p>Almost cosmopolitan, except in Australia (<xref ref-type="bibr" rid="B5">Andrássy 2009</xref>). In Bulgaria, <italic><tp:taxon-name><tp:taxon-name-part taxon-name-part-type="genus" reg="Coomansus">C.</tp:taxon-name-part><tp:taxon-name-part taxon-name-part-type="species" reg="parvus">parvus</tp:taxon-name-part></tp:taxon-name></italic> has been reported with no morphological evidence supporting identification in soil samples from an oak forest in Burgas Province (<xref ref-type="bibr" rid="B2">Aleksiev et al. 1998</xref>), from beech forests in Strandzha Mountain (Strandzha Nature Park, protected zones “Bjalata prust” and “Propada”; <xref ref-type="bibr" rid="B32">Iliev and Ilieva 2014</xref>), and from arable lands in Sofia (<xref ref-type="bibr" rid="B38">Katalan-Gateva 1968</xref>) and Kazanlak provinces (<xref ref-type="bibr" rid="B39">Katalan-Gateva et al. 1981</xref>). <xref ref-type="bibr" rid="B33">Iliev and Ilieva (2016)</xref> described and illustrated <italic><tp:taxon-name><tp:taxon-name-part taxon-name-part-type="genus" reg="Coomansus">C.</tp:taxon-name-part><tp:taxon-name-part taxon-name-part-type="species" reg="parvus">parvus</tp:taxon-name-part></tp:taxon-name></italic> based on a large population of females in soil samples from one habitat in the Rhodope Mountains. The present study provides the second documented record of <italic><tp:taxon-name><tp:taxon-name-part taxon-name-part-type="genus" reg="Coomansus">C.</tp:taxon-name-part><tp:taxon-name-part taxon-name-part-type="species" reg="parvus">parvus</tp:taxon-name-part></tp:taxon-name></italic> in Bulgaria, the first record of this species in litter samples, and four new localities in three provinces (Tables <xref ref-type="table" rid="T1">1</xref>, <xref ref-type="table" rid="T2">2</xref>).</p></tp:treatment-sec><tp:treatment-sec sec-type="remarks" id="SECID0EKIBG"><title>Remarks.</title><p>Morphologically, the present material belongs to and was identified as <italic><tp:taxon-name><tp:taxon-name-part taxon-name-part-type="genus" reg="Coomansus">C.</tp:taxon-name-part><tp:taxon-name-part taxon-name-part-type="species" reg="parvus">parvus</tp:taxon-name-part></tp:taxon-name></italic>. Some variation was detected in the present material with single specimens from three populations sampled in the Rhodope and Balkan Mountains showing lower values for <italic>L</italic>, <italic>a</italic>, <italic>G1</italic>, <italic>G2</italic>, the length of the genital branches, ovaries, and tail, and greater values for the distance of the amphid from anterior end compared with the population from Vitosha Mountain (Table <xref ref-type="table" rid="T2">2</xref>). We consider these small metrical differences to represent intraspecific variation; this was confirmed by the very low levels of genetic divergence (see above).</p><p>The morphometric data for the present material fall within the range given by <xref ref-type="bibr" rid="B7">Andrássy (2011b)</xref>, except for the slightly greater values for the width of the buccal capsule (14–15 vs 10–12 µm). Comparisons with published descriptions of <italic><tp:taxon-name><tp:taxon-name-part taxon-name-part-type="genus" reg="Coomansus">C.</tp:taxon-name-part><tp:taxon-name-part taxon-name-part-type="species" reg="parvus">parvus</tp:taxon-name-part></tp:taxon-name></italic> revealed an overlap with the morphometric data of the present material but also a greater variation with higher upper limits of variation for the published ranges of body length (<xref ref-type="bibr" rid="B72">Zullini et al. 2002</xref>; <xref ref-type="bibr" rid="B1">Ahmad and Jairajpuri 2010</xref>; <xref ref-type="bibr" rid="B34">Ishaque et al. 2022</xref>) and most of the indices, and lower ranges for the width of the buccal capsule in four populations falling below the range recorded in the present specimens (Suppl. material <xref ref-type="supplementary-material" rid="S2">2</xref>: table S1). It is worth noting that there was an overall good agreement with the descriptions and morphometric data for a population of <italic><tp:taxon-name><tp:taxon-name-part taxon-name-part-type="genus" reg="Coomansus">C.</tp:taxon-name-part><tp:taxon-name-part taxon-name-part-type="species" reg="parvus">parvus</tp:taxon-name-part></tp:taxon-name></italic> collected in Bulgaria by <xref ref-type="bibr" rid="B33">Iliev and Ilieva (2016)</xref> and especially with a population used for generating 18S rDNA and 28S rDNA sequences for this species described by <xref ref-type="bibr" rid="B62">Tabolin and Kolganova (2020)</xref>.</p><p>However, the material described by <xref ref-type="bibr" rid="B34">Ishaque et al. (2022)</xref> showed little overlap with the published descriptions and the present material, with ranges for a number of characters falling outside the known ranges for <italic><tp:taxon-name><tp:taxon-name-part taxon-name-part-type="genus" reg="Coomansus">C.</tp:taxon-name-part><tp:taxon-name-part taxon-name-part-type="species" reg="parvus">parvus</tp:taxon-name-part></tp:taxon-name></italic>: outside the upper limits of variation (<italic>L</italic>, <italic>V</italic>, buccal capsule length and width, lip region width, and rectum length); and outside the lower limits of variation (<italic>G1</italic>, <italic>G2</italic>, and position of tooth apex) (Suppl. material <xref ref-type="supplementary-material" rid="S2">2</xref>: table S1). This material keys down to <italic><tp:taxon-name><tp:taxon-name-part taxon-name-part-type="genus" reg="Coomansus">C.</tp:taxon-name-part><tp:taxon-name-part taxon-name-part-type="species" reg="indicus">indicus</tp:taxon-name-part></tp:taxon-name></italic> Jairajpuri &amp; Khan, 1982 in the key to species of <italic><tp:taxon-name><tp:taxon-name-part taxon-name-part-type="genus" reg="Coomansus">Coomansus</tp:taxon-name-part></tp:taxon-name></italic> by <xref ref-type="bibr" rid="B4">Andrássy (1993</xref>, <xref ref-type="bibr" rid="B5">2009</xref>) and to <italic><tp:taxon-name><tp:taxon-name-part taxon-name-part-type="genus" reg="Coomansus">C.</tp:taxon-name-part><tp:taxon-name-part taxon-name-part-type="species" reg="ulsani">ulsani</tp:taxon-name-part></tp:taxon-name></italic> Choi, Khan &amp; Lee, 1999 in the key by <xref ref-type="bibr" rid="B67">Vu (2021)</xref> but does not agree completely with the data for these species. Clearly, the material of <xref ref-type="bibr" rid="B34">Ishaque et al. (2022)</xref> does not belong to <italic><tp:taxon-name><tp:taxon-name-part taxon-name-part-type="genus" reg="Coomansus">C.</tp:taxon-name-part><tp:taxon-name-part taxon-name-part-type="species" reg="parvus">parvus</tp:taxon-name-part></tp:taxon-name></italic> but definite identification is not possible based on the available data and illustrations (also see comments in Suppl. material <xref ref-type="supplementary-material" rid="S2">2</xref>: table S1).</p></tp:treatment-sec><tp:treatment-sec><!--Section generated to contain objects referenced in tp:taxon-treatment.--><supplementary-material xmlns:xlink="http://www.w3.org/1999/xlink" id="S1" position="float" orientation="portrait" xlink:type="simple"><object-id content-type="doi" xlink:type="simple">10.3897/zookeys.1206.124237.suppl1</object-id><object-id content-type="arpha" xlink:type="simple">ED78FF3A-EB95-52BA-9E3B-3FF4FAE95970</object-id><label>Supplementary material 1</label><caption><p>Photomicrographs of sequenced specimens of <italic><tp:taxon-name><tp:taxon-name-part taxon-name-part-type="genus" reg="Coomansus">Coomansus</tp:taxon-name-part><tp:taxon-name-part taxon-name-part-type="species" reg="parvus">parvus</tp:taxon-name-part></tp:taxon-name></italic>, <italic><tp:taxon-name><tp:taxon-name-part taxon-name-part-type="genus" reg="Mononchus">Mononchus</tp:taxon-name-part><tp:taxon-name-part taxon-name-part-type="species" reg="pseudoaquaticus">pseudoaquaticus</tp:taxon-name-part></tp:taxon-name></italic> sp. nov., and <italic><tp:taxon-name><tp:taxon-name-part taxon-name-part-type="genus" reg="Mononchus">M.</tp:taxon-name-part><tp:taxon-name-part taxon-name-part-type="species" reg="truncatus">truncatus</tp:taxon-name-part></tp:taxon-name></italic></p></caption><statement content-type="dataType"><label>Data type</label><p>pdf</p></statement><media xlink:href="zookeys-1206-137_article-124237__-s001.pdf" mimetype="application" mime-subtype="pdf" position="float" orientation="portrait" xlink:type="simple" id="oo_1086401.pdf"><uri content-type="original_file" xlink:type="simple">https://binary.pensoft.net/file/1086401</uri></media><permissions><license xlink:type="simple"><license-p>This dataset is made available under the Open Database License (http://opendatacommons.org/licenses/odbl/1.0/). The Open Database License (ODbL) is a license agreement intended to allow users to freely share, modify, and use this Dataset while maintaining this same freedom for others, provided that the original source and author(s) are credited.</license-p></license></permissions><attrib specific-use="authors">Stela Altash, Aneta Kostadinova, Vlada Peneva</attrib></supplementary-material><table-wrap id="T1" position="float" orientation="portrait"><label>Table 1.</label><caption><p>Summary data for the populations of <italic><tp:taxon-name><tp:taxon-name-part taxon-name-part-type="genus" reg="Coomansus">Coomansus</tp:taxon-name-part><tp:taxon-name-part taxon-name-part-type="species" reg="parvus">parvus</tp:taxon-name-part></tp:taxon-name></italic> and <italic><tp:taxon-name><tp:taxon-name-part taxon-name-part-type="genus" reg="Mononchus">Mononchus</tp:taxon-name-part></tp:taxon-name></italic> spp. studied in 17 riparian habitats in Bulgaria.</p></caption><table id="TID0E5NCI" rules="all"><tbody><tr><th rowspan="1" colspan="1">Species</th><th rowspan="1" colspan="1">River</th><th rowspan="1" colspan="1">Locality</th><th rowspan="1" colspan="1">Coordinates</th><th rowspan="1" colspan="1">Elevation (m)<sup>a</sup></th><th rowspan="1" colspan="1">Associated tree species (habitat)</th><th rowspan="1" colspan="1">Date (Collector)</th></tr><tr><td rowspan="5" colspan="1"><italic><tp:taxon-name><tp:taxon-name-part taxon-name-part-type="genus" reg="Coomansus">Coomansus</tp:taxon-name-part><tp:taxon-name-part taxon-name-part-type="species" reg="parvus">parvus</tp:taxon-name-part></tp:taxon-name></italic> (de Man, 1880)</td><td rowspan="1" colspan="1">Lopushnitsa (Balkan Mountains)</td><td rowspan="1" colspan="1">Near Kaleytsa, Lovech Province</td><td rowspan="1" colspan="1">
                  <named-content xmlns:xlink="http://www.w3.org/1999/xlink" content-type="dwc:verbatimCoordinates" xlink:type="simple">
                    <named-content content-type="geo-json" specific-use="{&#34;type&#34;:&#34;Point&#34;,&#34;coordinates&#34;:[24.643889,42.926111]}" id="NCID0EIJAE" xlink:type="simple">42°55'34"N, 24°38'38"E</named-content>
                  </named-content>
                </td><td rowspan="1" colspan="1">~ 440</td><td rowspan="1" colspan="1"><italic><tp:taxon-name><tp:taxon-name-part taxon-name-part-type="genus" reg="Acer">Acer</tp:taxon-name-part></tp:taxon-name></italic> sp. (litter)</td><td rowspan="1" colspan="1">9.05.2021 (<abbrev xmlns:xlink="http://www.w3.org/1999/xlink" xlink:title="Vlada Peneva" id="ABBRID0E6JAE" xlink:type="simple">VP</abbrev>)</td></tr><tr><td rowspan="2" colspan="1">Arda (Rhodope Mountains)</td><td rowspan="2" colspan="1">Dyavolski Most, Kardzhali Province</td><td rowspan="1" colspan="1">
                  <named-content xmlns:xlink="http://www.w3.org/1999/xlink" content-type="dwc:verbatimCoordinates" xlink:type="simple">
                    <named-content content-type="geo-json" specific-use="{&#34;type&#34;:&#34;Point&#34;,&#34;coordinates&#34;:[25.114722,41.620556]}" id="NCID0ERKAE" xlink:type="simple">41°37'14"N, 25°06'53"E</named-content>
                  </named-content>
                </td><td rowspan="1" colspan="1">~ 460</td><td rowspan="1" colspan="1"><italic><tp:taxon-name><tp:taxon-name-part taxon-name-part-type="genus" reg="Ulmus">Ulmus</tp:taxon-name-part></tp:taxon-name></italic> sp. (soil)</td><td rowspan="2" colspan="1">29.08.2020 (<abbrev xmlns:xlink="http://www.w3.org/1999/xlink" xlink:title="Vlada Peneva" id="ABBRID0EILAE" xlink:type="simple">VP</abbrev>)</td></tr><tr><td rowspan="1" colspan="1">
                  <named-content xmlns:xlink="http://www.w3.org/1999/xlink" content-type="dwc:verbatimCoordinates" xlink:type="simple">
                    <named-content content-type="geo-json" specific-use="{&#34;type&#34;:&#34;Point&#34;,&#34;coordinates&#34;:[25.115000,41.622778]}" id="NCID0EULAE" xlink:type="simple">41°37'22"N, 25°06'54"E</named-content>
                  </named-content>
                </td><td rowspan="1" colspan="1">~ 440</td><td rowspan="1" colspan="1"><italic><tp:taxon-name><tp:taxon-name-part taxon-name-part-type="genus" reg="Populus">Populus</tp:taxon-name-part></tp:taxon-name></italic> sp. (soil)</td></tr><tr><td rowspan="1" colspan="1">Vedena (Vitosha Mountain)</td><td rowspan="1" colspan="1">Near Zheleznitsa, Sofia Province</td><td rowspan="1" colspan="1">
                  <named-content xmlns:xlink="http://www.w3.org/1999/xlink" content-type="dwc:verbatimCoordinates" xlink:type="simple">
                    <named-content content-type="geo-json" specific-use="{&#34;type&#34;:&#34;Point&#34;,&#34;coordinates&#34;:[23.349167,42.534722]}" id="NCID0EVMAE" xlink:type="simple">42°32'05"N, 23°20'57"E</named-content>
                  </named-content>
                </td><td rowspan="1" colspan="1">~ 1200</td><td rowspan="1" colspan="1"><italic><tp:taxon-name><tp:taxon-name-part taxon-name-part-type="genus" reg="Fagus">Fagus</tp:taxon-name-part><tp:taxon-name-part taxon-name-part-type="species" reg="sylvatica">sylvatica</tp:taxon-name-part></tp:taxon-name></italic> L. (litter)</td><td rowspan="1" colspan="1">4.04.2022 (SA, <abbrev xmlns:xlink="http://www.w3.org/1999/xlink" xlink:title="Vlada Peneva" id="ABBRID0EQNAE" xlink:type="simple">VP</abbrev>)</td></tr><tr><td rowspan="1" colspan="1">Devinska (Rhodope Mountains)</td><td rowspan="1" colspan="1">Near Devin, Smolyan Province</td><td rowspan="1" colspan="1">
                  <named-content xmlns:xlink="http://www.w3.org/1999/xlink" content-type="dwc:verbatimCoordinates" xlink:type="simple">
                    <named-content content-type="geo-json" specific-use="{&#34;type&#34;:&#34;Point&#34;,&#34;coordinates&#34;:[24.333889,41.755833]}" id="NCID0ECOAE" xlink:type="simple">41°45'21"N, 24°20'02"E</named-content>
                  </named-content>
                </td><td rowspan="1" colspan="1">~ 880</td><td rowspan="1" colspan="1"><italic><tp:taxon-name><tp:taxon-name-part taxon-name-part-type="genus" reg="Carpinus">Carpinus</tp:taxon-name-part><tp:taxon-name-part taxon-name-part-type="species" reg="betulus">betulus</tp:taxon-name-part></tp:taxon-name></italic> L. (soil)</td><td rowspan="1" colspan="1">20.05.2019 (SA)</td></tr><tr><td rowspan="7" colspan="1"><italic><tp:taxon-name><tp:taxon-name-part taxon-name-part-type="genus" reg="Mononchus">Mononchus</tp:taxon-name-part><tp:taxon-name-part taxon-name-part-type="species" reg="truncatus">truncatus</tp:taxon-name-part></tp:taxon-name></italic> Bastian, 1865</td><td rowspan="1" colspan="1">Shirokoleshka (Rhodope Mountains)</td><td rowspan="1" colspan="1">Shiroka Laka, Smolyan Province</td><td rowspan="1" colspan="1">
                  <named-content xmlns:xlink="http://www.w3.org/1999/xlink" content-type="dwc:verbatimCoordinates" xlink:type="simple">
                    <named-content content-type="geo-json" specific-use="{&#34;type&#34;:&#34;Point&#34;,&#34;coordinates&#34;:[24.597500,41.673889]}" id="NCID0EZPAE" xlink:type="simple">41°40'26"N, 24°35'51"E</named-content>
                  </named-content>
                </td><td rowspan="1" colspan="1">~ 1120</td><td rowspan="1" colspan="1"><italic><tp:taxon-name><tp:taxon-name-part taxon-name-part-type="genus" reg="Salix">Salix</tp:taxon-name-part></tp:taxon-name></italic> sp. (soil)</td><td rowspan="1" colspan="1">23.05.2019 (SA)</td></tr><tr><td rowspan="1" colspan="1">Maritsa (Upper Thracian Plain)</td><td rowspan="1" colspan="1">Near Plovdiv, Plovdiv Province</td><td rowspan="1" colspan="1">
                  <named-content xmlns:xlink="http://www.w3.org/1999/xlink" content-type="dwc:verbatimCoordinates" xlink:type="simple">
                    <named-content content-type="geo-json" specific-use="{&#34;type&#34;:&#34;Point&#34;,&#34;coordinates&#34;:[25.833333,42.150000]}" id="NCID0E4QAE" xlink:type="simple">42°09'N, 25°50'E</named-content>
                  </named-content>
                </td><td rowspan="1" colspan="1">~ 153</td><td rowspan="1" colspan="1"><italic><tp:taxon-name><tp:taxon-name-part taxon-name-part-type="genus" reg="Salix">Salix</tp:taxon-name-part></tp:taxon-name></italic> sp. (soil)</td><td rowspan="1" colspan="1">18.10.1995 (<abbrev xmlns:xlink="http://www.w3.org/1999/xlink" xlink:title="Vlada Peneva" id="ABBRID0EURAE" xlink:type="simple">VP</abbrev>)</td></tr><tr><td rowspan="1" colspan="1">Trigradska (Rhodope Mountains)</td><td rowspan="1" colspan="1">Teshel, Smolyan Province</td><td rowspan="1" colspan="1">
                  <named-content xmlns:xlink="http://www.w3.org/1999/xlink" content-type="dwc:verbatimCoordinates" xlink:type="simple">
                    <named-content content-type="geo-json" specific-use="{&#34;type&#34;:&#34;Point&#34;,&#34;coordinates&#34;:[24.353611,41.671667]}" id="NCID0EGSAE" xlink:type="simple">41°40'18"N, 24°21'13"E</named-content>
                  </named-content>
                </td><td rowspan="1" colspan="1">~ 860</td><td rowspan="1" colspan="1"><italic><tp:taxon-name><tp:taxon-name-part taxon-name-part-type="genus" reg="Salix">Salix</tp:taxon-name-part></tp:taxon-name></italic> sp. (litter)</td><td rowspan="1" colspan="1">23.05.2019 (SA)</td></tr><tr><td rowspan="1" colspan="1">Dyavolska (Strandzha Mountains)</td><td rowspan="1" colspan="1">Near Primorsko, Burgas Province</td><td rowspan="1" colspan="1">
                  <named-content xmlns:xlink="http://www.w3.org/1999/xlink" content-type="dwc:verbatimCoordinates" xlink:type="simple">
                    <named-content content-type="geo-json" specific-use="{&#34;type&#34;:&#34;Point&#34;,&#34;coordinates&#34;:[27.738333,42.259444]}" id="NCID0EKTAE" xlink:type="simple">42°15'34"N, 27°44'18"E</named-content>
                  </named-content>
                </td><td rowspan="1" colspan="1">~ 10</td><td rowspan="1" colspan="1"><italic><tp:taxon-name><tp:taxon-name-part taxon-name-part-type="genus" reg="Fraxinus">Fraxinus</tp:taxon-name-part><tp:taxon-name-part taxon-name-part-type="species" reg="excelsior">excelsior</tp:taxon-name-part></tp:taxon-name></italic> L. (soil)</td><td rowspan="1" colspan="1">6.06.2019 (SA)</td></tr><tr><td rowspan="1" colspan="1">Rezovska (Strandzha Mountains)</td><td rowspan="1" colspan="1">Slivarovo, Burgas Province</td><td rowspan="1" colspan="1">
                  <named-content xmlns:xlink="http://www.w3.org/1999/xlink" content-type="dwc:verbatimCoordinates" xlink:type="simple">
                    <named-content content-type="geo-json" specific-use="{&#34;type&#34;:&#34;Point&#34;,&#34;coordinates&#34;:[27.666667,41.950000]}" id="NCID0ESUAE" xlink:type="simple">41°57'N, 27°40'E</named-content>
                  </named-content>
                </td><td rowspan="1" colspan="1">~ 240</td><td rowspan="1" colspan="1"><italic><tp:taxon-name><tp:taxon-name-part taxon-name-part-type="genus" reg="Ulmus">Ulmus</tp:taxon-name-part><tp:taxon-name-part taxon-name-part-type="species" reg="laevis">laevis</tp:taxon-name-part></tp:taxon-name></italic> Pall. (soil)</td><td rowspan="1" colspan="1">22.10.2008 (<abbrev xmlns:xlink="http://www.w3.org/1999/xlink" xlink:title="Rabia Soufi" id="ABBRID0ENVAE" xlink:type="simple">RS</abbrev>)</td></tr><tr><td rowspan="1" colspan="1">Danube (Southern Dobruja)</td><td rowspan="1" colspan="1">Vetren, Silistra Province</td><td rowspan="1" colspan="1">
                  <named-content xmlns:xlink="http://www.w3.org/1999/xlink" content-type="dwc:verbatimCoordinates" xlink:type="simple">
                    <named-content content-type="geo-json" specific-use="{&#34;type&#34;:&#34;Point&#34;,&#34;coordinates&#34;:[27.029722,44.140000]}" id="NCID0E6VAE" xlink:type="simple">44°08'24"N, 27°01'47"E</named-content>
                  </named-content>
                </td><td rowspan="1" colspan="1">~ 20</td><td rowspan="1" colspan="1"><italic><tp:taxon-name><tp:taxon-name-part taxon-name-part-type="genus" reg="Salix">Salix</tp:taxon-name-part></tp:taxon-name></italic> sp. (soil)</td><td rowspan="1" colspan="1">5.07.2021 (<abbrev xmlns:xlink="http://www.w3.org/1999/xlink" xlink:title="Vlada Peneva" id="ABBRID0EWWAE" xlink:type="simple">VP</abbrev>)</td></tr><tr><td rowspan="1" colspan="1">Veleka</td><td rowspan="1" colspan="1">Brodilovo, Burgas Province</td><td rowspan="1" colspan="1">
                  <named-content xmlns:xlink="http://www.w3.org/1999/xlink" content-type="dwc:verbatimCoordinates" xlink:type="simple">
                    <named-content content-type="geo-json" specific-use="{&#34;type&#34;:&#34;Point&#34;,&#34;coordinates&#34;:[27.859167,42.081389]}" id="NCID0EIXAE" xlink:type="simple">42°04'53"N, 27°51'33"E</named-content>
                  </named-content>
                </td><td rowspan="1" colspan="1">~ 15</td><td rowspan="1" colspan="1"><italic><tp:taxon-name><tp:taxon-name-part taxon-name-part-type="genus" reg="Alnus">Alnus</tp:taxon-name-part><tp:taxon-name-part taxon-name-part-type="species" reg="glutinosa">glutinosa</tp:taxon-name-part></tp:taxon-name></italic> (L.) (soil)</td><td rowspan="1" colspan="1">4.06.2019 (SA)</td></tr><tr><td rowspan="5" colspan="1"><italic><tp:taxon-name><tp:taxon-name-part taxon-name-part-type="genus" reg="Mononchus">Mononchus</tp:taxon-name-part><tp:taxon-name-part taxon-name-part-type="species" reg="pseudoaquaticus">pseudoaquaticus</tp:taxon-name-part></tp:taxon-name></italic> sp. nov.</td><td rowspan="1" colspan="1">Shirokoleshka (Rhodope Mountains)</td><td rowspan="1" colspan="1">Shiroka Laka, Smolyan Province</td><td rowspan="1" colspan="1">
                  <named-content xmlns:xlink="http://www.w3.org/1999/xlink" content-type="dwc:verbatimCoordinates" xlink:type="simple">
                    <named-content content-type="geo-json" specific-use="{&#34;type&#34;:&#34;Point&#34;,&#34;coordinates&#34;:[24.597500,41.673889]}" id="NCID0E6YAE" xlink:type="simple">41°40'26"N, 24°35'51"E</named-content>
                  </named-content>
                </td><td rowspan="1" colspan="1">~ 1120</td><td rowspan="1" colspan="1"><italic><tp:taxon-name><tp:taxon-name-part taxon-name-part-type="genus" reg="Salix">Salix</tp:taxon-name-part></tp:taxon-name></italic> sp. (soil)</td><td rowspan="1" colspan="1">23.05.2019 (SA)</td></tr><tr><td rowspan="1" colspan="1">Maritsa (Upper Thracian Plain)</td><td rowspan="1" colspan="1">Near Plovdiv, Plovdiv Province</td><td rowspan="1" colspan="1">
                  <named-content xmlns:xlink="http://www.w3.org/1999/xlink" content-type="dwc:verbatimCoordinates" xlink:type="simple">
                    <named-content content-type="geo-json" specific-use="{&#34;type&#34;:&#34;Point&#34;,&#34;coordinates&#34;:[25.833333,42.150000]}" id="NCID0ED1AE" xlink:type="simple">42°09'N, 25°50'E</named-content>
                  </named-content>
                </td><td rowspan="1" colspan="1">~ 153</td><td rowspan="1" colspan="1"><italic><tp:taxon-name><tp:taxon-name-part taxon-name-part-type="genus" reg="Salix">Salix</tp:taxon-name-part></tp:taxon-name></italic> sp. (soil)</td><td rowspan="1" colspan="1">18.10.1995 (<abbrev xmlns:xlink="http://www.w3.org/1999/xlink" xlink:title="Vlada Peneva" id="ABBRID0E11AE" xlink:type="simple">VP</abbrev>)</td></tr><tr><td rowspan="1" colspan="1">Veleka</td><td rowspan="1" colspan="1">Brodilovo, Burgas Province</td><td rowspan="1" colspan="1">
                  <named-content xmlns:xlink="http://www.w3.org/1999/xlink" content-type="dwc:verbatimCoordinates" xlink:type="simple">
                    <named-content content-type="geo-json" specific-use="{&#34;type&#34;:&#34;Point&#34;,&#34;coordinates&#34;:[27.859167,42.081389]}" id="NCID0EM2AE" xlink:type="simple">42°04'53"N, 27°51'33"E</named-content>
                  </named-content>
                </td><td rowspan="1" colspan="1">~ 15</td><td rowspan="1" colspan="1"><italic><tp:taxon-name><tp:taxon-name-part taxon-name-part-type="genus" reg="Alnus">Alnus</tp:taxon-name-part><tp:taxon-name-part taxon-name-part-type="species" reg="glutinosa">glutinosa</tp:taxon-name-part></tp:taxon-name></italic> (L.) (soil)</td><td rowspan="1" colspan="1">4.06.2019 (SA)</td></tr><tr><td rowspan="1" colspan="1">Danube (Southern Dobruja)</td><td rowspan="1" colspan="1">Vetren, Silistra Province</td><td rowspan="1" colspan="1">
                  <named-content xmlns:xlink="http://www.w3.org/1999/xlink" content-type="dwc:verbatimCoordinates" xlink:type="simple">
                    <named-content content-type="geo-json" specific-use="{&#34;type&#34;:&#34;Point&#34;,&#34;coordinates&#34;:[27.029722,44.140000]}" id="NCID0EU3AE" xlink:type="simple">44°08'24"N, 27°01'47"E</named-content>
                  </named-content>
                </td><td rowspan="1" colspan="1">~ 20</td><td rowspan="1" colspan="1"><italic><tp:taxon-name><tp:taxon-name-part taxon-name-part-type="genus" reg="Salix">Salix</tp:taxon-name-part></tp:taxon-name></italic> sp. (soil)<sup>b</sup></td><td rowspan="1" colspan="1">5.07.2021 (<abbrev xmlns:xlink="http://www.w3.org/1999/xlink" xlink:title="Vlada Peneva" id="ABBRID0EM4AE" xlink:type="simple">VP</abbrev>)</td></tr><tr><td rowspan="1" colspan="1">Danube (Southern Dobruja)</td><td rowspan="1" colspan="1">Komluka Island, Silistra Province</td><td rowspan="1" colspan="1">
                  <named-content xmlns:xlink="http://www.w3.org/1999/xlink" content-type="dwc:verbatimCoordinates" xlink:type="simple">
                    <named-content content-type="geo-json" specific-use="{&#34;type&#34;:&#34;Point&#34;,&#34;coordinates&#34;:[27.061111,44.134167]}" id="NCID0E54AE" xlink:type="simple">44°08'03"N, 27°03'40"E</named-content>
                  </named-content>
                </td><td rowspan="1" colspan="1">~ 20</td><td rowspan="1" colspan="1"><italic><tp:taxon-name><tp:taxon-name-part taxon-name-part-type="genus" reg="Populus">Populus</tp:taxon-name-part></tp:taxon-name></italic> sp. (soil)</td><td rowspan="1" colspan="1">5.07.2021 (<abbrev xmlns:xlink="http://www.w3.org/1999/xlink" xlink:title="Vlada Peneva" id="ABBRID0EV5AE" xlink:type="simple">VP</abbrev>)</td></tr><tr><td rowspan="1" colspan="1"><italic><tp:taxon-name><tp:taxon-name-part taxon-name-part-type="genus" reg="Mononchus">Mononchus</tp:taxon-name-part></tp:taxon-name></italic> sp.</td><td rowspan="1" colspan="1">Grafska, inflow of River Kopilovtsi (Balkan Mountains)</td><td rowspan="1" colspan="1">Waterfall “Durshin skok”, near Kopilovtsi, Montana Province</td><td rowspan="1" colspan="1">
                  <named-content xmlns:xlink="http://www.w3.org/1999/xlink" content-type="dwc:verbatimCoordinates" xlink:type="simple">
                    <named-content content-type="geo-json" specific-use="{&#34;type&#34;:&#34;Point&#34;,&#34;coordinates&#34;:[22.850278,43.327778]}" id="NCID0ES6AE" xlink:type="simple">43°19'40"N, 22°51'01"E</named-content>
                  </named-content>
                </td><td rowspan="1" colspan="1">~ 1048</td><td rowspan="1" colspan="1"><italic><tp:taxon-name><tp:taxon-name-part taxon-name-part-type="genus" reg="Fagus">Fagus</tp:taxon-name-part><tp:taxon-name-part taxon-name-part-type="species" reg="sylvatica">sylvatica</tp:taxon-name-part></tp:taxon-name></italic> L. (soil)</td><td rowspan="1" colspan="1">27.07.2000 (<abbrev xmlns:xlink="http://www.w3.org/1999/xlink" xlink:title="Vlada Peneva" id="ABBRID0EOAAG" xlink:type="simple">VP</abbrev>)</td></tr></tbody></table><table-wrap-foot><fn><p>Abbreviations: <abbrev xmlns:xlink="http://www.w3.org/1999/xlink" xlink:title="Rabia Soufi" id="ABBRID0EWAAG" xlink:type="simple">RS</abbrev>, Rabia Soufi; <abbrev xmlns:xlink="http://www.w3.org/1999/xlink" xlink:title="Stela Altash" id="ABBRID0E1AAG" xlink:type="simple">SD</abbrev>, Stela Altash; <abbrev xmlns:xlink="http://www.w3.org/1999/xlink" xlink:title="Vlada Peneva" id="ABBRID0E5AAG" xlink:type="simple">VP</abbrev>, Vlada Peneva. <sup>a</sup> Metres above sea level. <sup>b</sup> Type-population.</p></fn></table-wrap-foot></table-wrap><supplementary-material xmlns:xlink="http://www.w3.org/1999/xlink" id="S2" position="float" orientation="portrait" xlink:type="simple"><object-id content-type="doi" xlink:type="simple">10.3897/zookeys.1206.124237.suppl2</object-id><object-id content-type="arpha" xlink:type="simple">DAAE38F3-0F9C-5A90-8FAD-6E0C94D2A592</object-id><label>Supplementary material 2</label><caption><p>Comparative morphometric data for females of <italic><tp:taxon-name><tp:taxon-name-part taxon-name-part-type="genus" reg="Coomansus">Coomansus</tp:taxon-name-part><tp:taxon-name-part taxon-name-part-type="species" reg="parvus">parvus</tp:taxon-name-part></tp:taxon-name></italic>, <italic><tp:taxon-name><tp:taxon-name-part taxon-name-part-type="genus" reg="Mononchus">Mononchus</tp:taxon-name-part><tp:taxon-name-part taxon-name-part-type="species" reg="aquaticus">aquaticus</tp:taxon-name-part></tp:taxon-name></italic>, <italic><tp:taxon-name><tp:taxon-name-part taxon-name-part-type="genus" reg="Mononchus">M.</tp:taxon-name-part><tp:taxon-name-part taxon-name-part-type="species" reg="pseudoaquaticus">pseudoaquaticus</tp:taxon-name-part></tp:taxon-name></italic> sp. nov., and <italic><tp:taxon-name><tp:taxon-name-part taxon-name-part-type="genus" reg="Mononchus">Mononchus</tp:taxon-name-part><tp:taxon-name-part taxon-name-part-type="species" reg="truncatus">truncatus</tp:taxon-name-part></tp:taxon-name></italic></p></caption><statement content-type="dataType"><label>Data type</label><p>pdf</p></statement><media xlink:href="zookeys-1206-137_article-124237__-s002.pdf" mimetype="application" mime-subtype="pdf" position="float" orientation="portrait" xlink:type="simple" id="oo_1086402.pdf"><uri content-type="original_file" xlink:type="simple">https://binary.pensoft.net/file/1086402</uri></media><permissions><license xlink:type="simple"><license-p>This dataset is made available under the Open Database License (http://opendatacommons.org/licenses/odbl/1.0/). The Open Database License (ODbL) is a license agreement intended to allow users to freely share, modify, and use this Dataset while maintaining this same freedom for others, provided that the original source and author(s) are credited.</license-p></license></permissions><attrib specific-use="authors">Stela Altash, Aneta Kostadinova, Vlada Peneva</attrib></supplementary-material></tp:treatment-sec><ref-list><ref id="B5"><mixed-citation xmlns:xlink="http://www.w3.org/1999/xlink" xlink:type="simple"><person-group><name name-style="western"><surname>Andrássy</surname><given-names>I</given-names></name></person-group> (<year>2009</year>) Free-living Nematodes of Hungary: <tp:taxon-name><tp:taxon-name-part taxon-name-part-type="phylum">Nematoda</tp:taxon-name-part></tp:taxon-name><tp:taxon-name><tp:taxon-name-part taxon-name-part-type="class">Errantia</tp:taxon-name-part></tp:taxon-name>, v. 3. Hungarian Natural History Museum, Budapest. <ext-link xlink:href="https://books.google.bg/books?id=WZEAYAAACAAJ" ext-link-type="uri" xlink:type="simple">https://books.google.bg/books?id=WZEAYAAACAAJ</ext-link></mixed-citation></ref><ref id="B2"><mixed-citation xmlns:xlink="http://www.w3.org/1999/xlink" xlink:type="simple"><person-group><name name-style="western"><surname>Aleksiev</surname><given-names>A</given-names></name><name name-style="western"><surname>Budurova</surname><given-names>L</given-names></name><name name-style="western"><surname>Baicheva</surname><given-names>O</given-names></name></person-group> (<year>1998</year>) <article-title>Biomonitoring investigations of the phytonematode communities in the rhyzosphere of <italic><tp:taxon-name><tp:taxon-name-part taxon-name-part-type="genus">Quercus</tp:taxon-name-part><tp:taxon-name-part taxon-name-part-type="species">frainetto</tp:taxon-name-part></tp:taxon-name></italic> in the region of Debelt (Burgas District).</article-title><source>Biotechnology, Biotechnological Equipment</source><volume>12</volume>(<issue>1</issue>): <fpage>109</fpage>–<lpage>115</lpage>. <ext-link xlink:href="10.1080/13102818.1998.10818976" ext-link-type="doi" xlink:type="simple">https://doi.org/10.1080/13102818.1998.10818976</ext-link></mixed-citation></ref><ref id="B32"><mixed-citation xmlns:xlink="http://www.w3.org/1999/xlink" xlink:type="simple"><person-group><name name-style="western"><surname>Iliev</surname><given-names>I</given-names></name><name name-style="western"><surname>Ilieva</surname><given-names>Z</given-names></name></person-group> (<year>2014</year>) <article-title>Nematode communities in beech forests in “Strandzha” Natural Park, Bulgaria. 1. Species composition.</article-title><source>Bulgarian Journal of Agricultural Science</source><volume>20</volume>: <fpage>143</fpage>–<lpage>150</lpage>.</mixed-citation></ref><ref id="B38"><mixed-citation xmlns:xlink="http://www.w3.org/1999/xlink" xlink:type="simple"><person-group><name name-style="western"><surname>Katalan-Gateva</surname><given-names>S</given-names></name></person-group> (<year>1968</year>) <article-title>Soil nematodes in Bulgaria. Annuarie de l'Université de Sofia, Livre 1 – Zoologie.</article-title><source>Physiologie et Biochimie des Animaux</source><volume>60</volume>(<issue>1965–1966</issue>): <fpage>139</fpage>–<lpage>146</lpage>. [In Bulgarian, English summary]</mixed-citation></ref><ref id="B39"><mixed-citation xmlns:xlink="http://www.w3.org/1999/xlink" xlink:type="simple"><person-group><name name-style="western"><surname>Katalan-Gateva</surname><given-names>S</given-names></name><name name-style="western"><surname>Tzenkova</surname><given-names>M</given-names></name><name name-style="western"><surname>Choleva</surname><given-names>B</given-names></name></person-group> (<year>1981</year>) <article-title>The phytonematode fauna in the roots and rhizosphere of the rose (<italic><tp:taxon-name><tp:taxon-name-part taxon-name-part-type="genus">Rosa</tp:taxon-name-part><tp:taxon-name-part taxon-name-part-type="species">damascena</tp:taxon-name-part></tp:taxon-name></italic> Mill.) in Bulgaria.</article-title><source>Helmintologia</source><volume>12</volume>: <fpage>12</fpage>–<lpage>53</lpage>.</mixed-citation></ref><ref id="B33"><mixed-citation xmlns:xlink="http://www.w3.org/1999/xlink" xlink:type="simple"><person-group><name name-style="western"><surname>Iliev</surname><given-names>I</given-names></name><name name-style="western"><surname>Ilieva</surname><given-names>Z</given-names></name></person-group> (<year>2016</year>) <article-title>New data on species of order <tp:taxon-name><tp:taxon-name-part taxon-name-part-type="order">Mononchida</tp:taxon-name-part></tp:taxon-name> (<tp:taxon-name><tp:taxon-name-part taxon-name-part-type="phylum">Nematoda</tp:taxon-name-part></tp:taxon-name>) from Rila and the Rhodopes Mountains, Bulgaria.</article-title><source>Silva Balcanica</source><volume>17</volume>: <fpage>63</fpage>–<lpage>84</lpage>.</mixed-citation></ref><ref id="B7"><mixed-citation xmlns:xlink="http://www.w3.org/1999/xlink" xlink:type="simple"><person-group><name name-style="western"><surname>Andrássy</surname><given-names>I</given-names></name></person-group> (<year>2011b</year>) <article-title>Three new species of the genus <italic><tp:taxon-name><tp:taxon-name-part taxon-name-part-type="genus">Coomansus</tp:taxon-name-part></tp:taxon-name></italic> Jairajpuri &amp; Khan, 1977 from the southern hemisphere (<tp:taxon-name><tp:taxon-name-part taxon-name-part-type="phylum">Nematoda</tp:taxon-name-part></tp:taxon-name>: <tp:taxon-name><tp:taxon-name-part taxon-name-part-type="order">Mononchida</tp:taxon-name-part></tp:taxon-name>).</article-title><source>Journal of Nematode Morphology and Systematics</source><volume>14</volume>: <fpage>27</fpage>–<lpage>37</lpage>. <ext-link xlink:href="https://revistaselectronicas.ujaen.es/index.php/jnms/article/view/797" ext-link-type="uri" xlink:type="simple">https://revistaselectronicas.ujaen.es/index.php/jnms/article/view/797</ext-link></mixed-citation></ref><ref id="B72"><mixed-citation xmlns:xlink="http://www.w3.org/1999/xlink" xlink:type="simple"><person-group><name name-style="western"><surname>Zullini</surname><given-names>A</given-names></name><name name-style="western"><surname>Loof</surname><given-names>PAA</given-names></name><name name-style="western"><surname>Bongers</surname><given-names>T</given-names></name></person-group> (<year>2002</year>) <article-title>Free-living nematodes from nature reserves in Costa Rica 2. <tp:taxon-name><tp:taxon-name-part taxon-name-part-type="suborder">Mononchina</tp:taxon-name-part></tp:taxon-name>.</article-title><source>Nematology</source><volume>4</volume>(<issue>6</issue>): <fpage>1</fpage>–<lpage>23</lpage>. <ext-link xlink:href="10.1163/156854102760396548" ext-link-type="doi" xlink:type="simple">https://doi.org/10.1163/156854102760396548</ext-link></mixed-citation></ref><ref id="B1"><mixed-citation xmlns:xlink="http://www.w3.org/1999/xlink" xlink:type="simple"><person-group><name name-style="western"><surname>Ahmad</surname><given-names>W</given-names></name><name name-style="western"><surname>Jairajpuri</surname><given-names>MS</given-names></name></person-group> (<year>2010</year>) <source><tp:taxon-name><tp:taxon-name-part taxon-name-part-type="order">Mononchida</tp:taxon-name-part></tp:taxon-name>: The predaceous nematodes. In: Hunt DJ, Perry RN (Eds) Nematology Monographs and Perspectives; v. 7.</source><publisher-name>Brill Academic Publishers</publisher-name>, <publisher-loc>Leiden-Boston</publisher-loc>, <size units="page">298 pp</size>. <ext-link xlink:href="10.1163/ej.9789004174641.i-298.2" ext-link-type="doi" xlink:type="simple">https://doi.org/10.1163/ej.9789004174641.i-298.2</ext-link></mixed-citation></ref><ref id="B34"><mixed-citation xmlns:xlink="http://www.w3.org/1999/xlink" xlink:type="simple"><person-group><name name-style="western"><surname>Ishaque</surname><given-names>U</given-names></name><name name-style="western"><surname>Iqbal</surname><given-names>E</given-names></name><name name-style="western"><surname>Dawar</surname><given-names>S</given-names></name><name name-style="western"><surname>Kazi</surname><given-names>N</given-names></name></person-group> (<year>2022</year>) Description of <italic><tp:taxon-name><tp:taxon-name-part taxon-name-part-type="genus">Mononchus</tp:taxon-name-part><tp:taxon-name-part taxon-name-part-type="species">oryzae</tp:taxon-name-part></tp:taxon-name></italic> n. sp. with observation on <italic><tp:taxon-name><tp:taxon-name-part taxon-name-part-type="genus">Coomansus</tp:taxon-name-part><tp:taxon-name-part taxon-name-part-type="species">parvus</tp:taxon-name-part></tp:taxon-name></italic> (De Man, 1880) Jairajpuri and Khan, 1977, (<tp:taxon-name><tp:taxon-name-part taxon-name-part-type="order">Mononchida</tp:taxon-name-part></tp:taxon-name>: <tp:taxon-name><tp:taxon-name-part taxon-name-part-type="family">Mononchidae</tp:taxon-name-part></tp:taxon-name>) from Pakistan. Pakistan Journal of Zoology 1–4. <ext-link xlink:href="10.17582/journal.pjz/20211005081044" ext-link-type="doi" xlink:type="simple">https://doi.org/10.17582/journal.pjz/20211005081044</ext-link></mixed-citation></ref><ref id="B62"><mixed-citation xmlns:xlink="http://www.w3.org/1999/xlink" xlink:type="simple"><person-group><name name-style="western"><surname>Tabolin</surname><given-names>SB</given-names></name><name name-style="western"><surname>Kolganova</surname><given-names>TV</given-names></name></person-group> (<year>2020</year>) <article-title>Characterisation of <italic><tp:taxon-name><tp:taxon-name-part taxon-name-part-type="genus">Coomansus</tp:taxon-name-part><tp:taxon-name-part taxon-name-part-type="species">parvus</tp:taxon-name-part></tp:taxon-name></italic> (de Man, 1880) from Russia with the first report of males.</article-title><source>Russian Journal of Nematology</source><volume>28</volume>: <fpage>131</fpage>–<lpage>134</lpage>.</mixed-citation></ref><ref id="B4"><mixed-citation xmlns:xlink="http://www.w3.org/1999/xlink" xlink:type="simple"><person-group><name name-style="western"><surname>Andrássy</surname><given-names>I</given-names></name></person-group> (<year>1993</year>) <article-title>A taxonomic survey of the family <tp:taxon-name><tp:taxon-name-part taxon-name-part-type="family">Mononchidae</tp:taxon-name-part></tp:taxon-name> (<tp:taxon-name><tp:taxon-name-part taxon-name-part-type="phylum">Nematoda</tp:taxon-name-part></tp:taxon-name>).</article-title><source>Acta Zoologica Hungarica</source><volume>39</volume>: <fpage>13</fpage>–<lpage>60</lpage>.</mixed-citation></ref><ref id="B67"><mixed-citation xmlns:xlink="http://www.w3.org/1999/xlink" xlink:type="simple"><person-group><name name-style="western"><surname>Vu</surname><given-names>TTT</given-names></name></person-group> (<year>2021</year>) Description of a new species <italic><tp:taxon-name><tp:taxon-name-part taxon-name-part-type="genus">Coomansus</tp:taxon-name-part><tp:taxon-name-part taxon-name-part-type="species">batxatensis</tp:taxon-name-part></tp:taxon-name></italic> (<tp:taxon-name><tp:taxon-name-part taxon-name-part-type="order">Mononchida</tp:taxon-name-part></tp:taxon-name>, <tp:taxon-name><tp:taxon-name-part taxon-name-part-type="family">Mononchidae</tp:taxon-name-part></tp:taxon-name>) from Vietnam, with an updated key to species. Journal of Helminthology 95: e28. <ext-link xlink:href="10.1017/S0022149X21000201" ext-link-type="doi" xlink:type="simple">https://doi.org/10.1017/S0022149X21000201</ext-link></mixed-citation></ref></ref-list></tp:taxon-treatment>
