# Supplementary material for: ﻿Integrative taxonomic study of mononchid nematodes from riparian habitats in Bulgaria. I. Genera Mononchus Bastian, 1865 and Coomansus Jairajpuri & Khan, 1977 with the description of Mononchuspseudoaquaticus sp. nov. and a key to the species of Mononchus
Source: Zookeys. 2024 Jul 5;1206:137–80. doi: 10.3897/zookeys.1206.124237 (PMC11245642; doi:10.3897/zookeys.1206.124237)
Supplement: XML Treatment for Mononchus pseudoaquaticus [file zookeys.1206.124237-treatment2.xml]

<!DOCTYPE tp:taxon-treatment
  PUBLIC "-//TaxonX//DTD Taxonomic Treatment Publishing DTD v0 20100105//EN" "tax-treatment-NSO.dtd">
<tp:taxon-treatment xmlns:tp="http://www.plazi.org/taxpub"><tp:treatment-meta><kwd-group><label>Taxon classification</label><kwd>
                  <named-content content-type="kingdom">Animalia</named-content>
                </kwd><kwd>
                  <named-content content-type="order">Mononchida</named-content>
                </kwd><kwd>
                  <named-content content-type="family">Mononchidae</named-content>
                </kwd></kwd-group><mixed-citation publication-type="journal"><person-group><name><surname>Altash</surname><given-names>Stela</given-names></name><name><surname>Kostadinova</surname><given-names>Aneta</given-names></name><name><surname>Peneva</surname><given-names>Vlada</given-names></name></person-group><article-title>﻿Integrative taxonomic study of mononchid nematodes from riparian habitats in Bulgaria. I. Genera <italic><tp:taxon-name><tp:taxon-name-part taxon-name-part-type="genus" reg="Mononchus">Mononchus</tp:taxon-name-part></tp:taxon-name></italic> Bastian, 1865 and <italic><tp:taxon-name><tp:taxon-name-part taxon-name-part-type="genus" reg="Coomansus">Coomansus</tp:taxon-name-part></tp:taxon-name></italic> Jairajpuri &amp; Khan, 1977 with the description of <italic><tp:taxon-name><tp:taxon-name-part taxon-name-part-type="genus" reg="Mononchus">Mononchus</tp:taxon-name-part><tp:taxon-name-part taxon-name-part-type="species" reg="pseudoaquaticus">pseudoaquaticus</tp:taxon-name-part></tp:taxon-name></italic> sp. nov. and a key to the species of <italic><tp:taxon-name><tp:taxon-name-part taxon-name-part-type="genus" reg="Mononchus">Mononchus</tp:taxon-name-part></tp:taxon-name></italic></article-title><source>Zookeys</source><day>05</day><month>07</month><year>2024</year><volume>1206</volume><fpage>137</fpage><lpage>180</lpage><pub-id pub-id-type="doi">10.3897/zookeys.1206.124237</pub-id></mixed-citation></tp:treatment-meta><tp:nomenclature><label>﻿</label><tp:taxon-name>
                <object-id xmlns:xlink="http://www.w3.org/1999/xlink" content-type="arpha" xlink:type="simple">F3B1A966-8899-57FD-8C7F-BAD785ABB14B</object-id>
                <tp:taxon-name-part taxon-name-part-type="genus" reg="Mononchus">Mononchus</tp:taxon-name-part>
                <tp:taxon-name-part taxon-name-part-type="species" reg="pseudoaquaticus">pseudoaquaticus</tp:taxon-name-part>
                <object-id xmlns:xlink="http://www.w3.org/1999/xlink" content-type="zoobank" xlink:type="simple">https://zoobank.org/DBD4723B-BBB9-4F7D-BB79-4DDE8CECEC16</object-id>
              </tp:taxon-name><tp:taxon-status xmlns:xlink="http://www.w3.org/1999/xlink" xlink:type="simple">sp. nov.</tp:taxon-status><xref ref-type="fig" rid="F3">Figs 3</xref><xref ref-type="fig" rid="F4">, 4</xref><xref ref-type="fig" rid="F5">, 5</xref><xref ref-type="fig" rid="F6">, 6</xref><xref ref-type="fig" rid="F7">, 7</xref><tp:nomenclature-citation-list><tp:nomenclature-citation><tp:taxon-name>
                    <tp:taxon-name-part taxon-name-part-type="genus" reg="Mononchus">Mononchus</tp:taxon-name-part>
                    <tp:taxon-name-part taxon-name-part-type="species" reg="aquaticus">aquaticus</tp:taxon-name-part>
                  </tp:taxon-name><comment><italic>sensu</italic><xref ref-type="bibr" rid="B43">Lazarova et al. (2004)</xref> (Syn.)</comment></tp:nomenclature-citation><tp:nomenclature-citation><tp:taxon-name>
                    <tp:taxon-name-part taxon-name-part-type="genus" reg="Mononchus">Mononchus</tp:taxon-name-part>
                  </tp:taxon-name><comment>sp. 1 <italic>sensu</italic><xref ref-type="bibr" rid="B45">Mejía-Madrid (2018)</xref> (Syn.)</comment></tp:nomenclature-citation></tp:nomenclature-citation-list></tp:nomenclature><tp:treatment-sec sec-type="description" id="SECID0E5QBG"><title>Description.</title><p><bold>Female</bold> [Based on 4 specimens from the type-population and 8 voucher specimens from other populations; see Table <xref ref-type="table" rid="T3">3</xref> for measurements.] Body slender (<italic>a</italic> = 20.2–33.6), almost straight; body diameter at mid-body 44–71. Cuticle smooth under light microscope, 2–2.5 thick along body, 3–3.5 thick in post-anal region. Lip region rounded, almost continuous with adjoining body, 2.4–3.7 as wide as high; papillae small, conical; cephalic papillae somewhat larger than labial. Body at posterior end of pharynx 1.8–2.5 times as wide as body width at lip region. Amphids caliciform, with oval apertures, 4 ± 0.5 (3.5–5.0; <italic>n</italic> = 10), at 8–12 from anterior end; amphid position varying from little anterior to tooth apex to level of anterior end of buccal capsule. Buccal capsule elongate-oval, slightly flattened at base, about twice as long as wide (1.8–2.0; <italic>n</italic> = 10), 1.2–1.3 times as long as the labial diameter; its ventral wall 2–3 thick, dorsal wall posterior to dorsal tooth 3–4 thick. Dorsal tooth strong, its anterior margin 4 ± 0.5 (3–5) wide, located at 6 ± 0.4 (5–6.5) from anterior end of buccal capsule, its anterior margin perpendicular to vertical plane. Buccal capsule with short transverse ridge, small tooth-like projection visible in some specimens in sublateral position (<italic>n</italic> = 2). Ventro-sublateral transverse ribs of buccal capsule weak, situated just posterior to tooth apex. Nerve-ring at 108 ± 8 (96–125) from anterior end of body. Excretory pore small, not well visible, at level of posterior margin of nerve-ring. Reproductive system amphidelphic. Anterior genital branch 171 ± 35 (116–226) long, posterior genital branch 166 ± 32 (120–205) long. Ovaries well developed, anterior ovary 105 ± 39 (65–125; <italic>n</italic> = 11) long, posterior ovary 106 ± 26 (70–135; <italic>n</italic> = 11) long. Oviduct with well-marked <italic>pars dilatata oviductus</italic>, 20–30 wide. Uterus a short tube with thick walls, 25–35 long. Vagina slightly swollen, with straight walls, its length representing 28–38% of corresponding body width; <italic>pars refringens vaginae</italic> as two smooth rhomb-shaped sclerotised pieces 3–6 long and 2–3 wide. Two females were recovered possessing a single large, thin-shelled uterine egg measuring 86–94 × 37–46 (specimens from River Maritsa and Komluka Island). Vulva a transverse slit. Vulva-anus distance equals 2.9–4.2 tail lengths. Tail long, slender, initially conoid, then almost cylindrical (10–13 wide) and slightly swollen at the tip, slightly curved ventrally in the third part; tail length represents 10–14% of body length. Caudal glands moderately developed, arranged in group. Tail tip rounded, with terminal spinneret and one small papilla. One female with abnormal tail, very short and almost straight. <bold>Male.</bold> Not found.</p><table-wrap id="T3" position="float" orientation="portrait"><label>Table 3.</label><caption><p>Morphometric data for females of <italic><tp:taxon-name><tp:taxon-name-part taxon-name-part-type="genus" reg="Mononchus">Mononchus</tp:taxon-name-part><tp:taxon-name-part taxon-name-part-type="species" reg="pseudoaquaticus">pseudoaquaticus</tp:taxon-name-part></tp:taxon-name></italic> sp. nov. collected in five riparian localities in Bulgaria.</p></caption><table id="TID0ELBAK" rules="all"><tbody><tr><th rowspan="1" colspan="1">Locality</th><th rowspan="1" colspan="2">Vetren, Silistra Province</th><th rowspan="1" colspan="1">Komluka Island</th><th rowspan="1" colspan="1">Shiroka Lakа, Smolyan Province</th><th rowspan="1" colspan="1">Brodilovo, Burgas Province</th><th rowspan="1" colspan="1">Near Plovdiv, Plovdiv Province<sup>a</sup></th></tr><tr><th rowspan="1" colspan="1">River</th><th rowspan="1" colspan="2">Danube (Southern Dobruja)</th><th rowspan="1" colspan="1">Danube</th><th rowspan="1" colspan="1">Shirokoleshka (Rhodope Mountains)</th><th rowspan="1" colspan="1">Veleka (Strandzha Mountains)</th><th rowspan="1" colspan="1">Maritsa (Upper Thracian Plain)</th></tr><tr><th rowspan="1" colspan="1">Habitat</th><th rowspan="1" colspan="2"><italic><tp:taxon-name><tp:taxon-name-part taxon-name-part-type="genus" reg="Salix">Salix</tp:taxon-name-part></tp:taxon-name></italic> sp. (soil)</th><th rowspan="1" colspan="1"><italic><tp:taxon-name><tp:taxon-name-part taxon-name-part-type="genus" reg="Populus">Populus</tp:taxon-name-part></tp:taxon-name></italic> sp. (soil)</th><th rowspan="1" colspan="1"><italic><tp:taxon-name><tp:taxon-name-part taxon-name-part-type="genus" reg="Salix">Salix</tp:taxon-name-part></tp:taxon-name></italic> sp. (soil)</th><th rowspan="1" colspan="1"><italic><tp:taxon-name><tp:taxon-name-part taxon-name-part-type="genus" reg="Alnus">Alnus</tp:taxon-name-part><tp:taxon-name-part taxon-name-part-type="species" reg="glutinosa">glutinosa</tp:taxon-name-part></tp:taxon-name></italic> (soil)</th><th rowspan="1" colspan="1"><italic><tp:taxon-name><tp:taxon-name-part taxon-name-part-type="genus" reg="Salix">Salix</tp:taxon-name-part></tp:taxon-name></italic> sp. (soil)</th></tr><tr><th rowspan="1" colspan="1">
                        <italic>n</italic>
                      </th><th rowspan="1" colspan="1">Holotype</th><th rowspan="1" colspan="1">Paratypes (<italic>n</italic> = 3)</th><th rowspan="1" colspan="1">(<italic>n</italic> = 2)</th><th rowspan="1" colspan="1">(<italic>n</italic> = 1)</th><th rowspan="1" colspan="1">(<italic>n</italic> = 3)</th><th rowspan="1" colspan="1">(<italic>n</italic> = 2)</th></tr><tr><td rowspan="1" colspan="1"><italic>L</italic> (mm)</td><td rowspan="1" colspan="1">1.45</td><td rowspan="1" colspan="1">1.52, 1.60, 1.23</td><td rowspan="1" colspan="1">1.72, 1.88</td><td rowspan="1" colspan="1">1.61</td><td rowspan="1" colspan="1">1.60, 1.71, 1.69</td><td rowspan="1" colspan="1">1.81, 1.50</td></tr><tr><td rowspan="1" colspan="1">
                        <italic>a</italic>
                      </td><td rowspan="1" colspan="1">20.2</td><td rowspan="1" colspan="1">28.7, 32.0, 28.0</td><td rowspan="1" colspan="1">27.7, 33.6</td><td rowspan="1" colspan="1">30.9</td><td rowspan="1" colspan="1">27.5, 33.5, 28.6</td><td rowspan="1" colspan="1">28.3, 29.4</td></tr><tr><td rowspan="1" colspan="1">
                        <italic>b</italic>
                      </td><td rowspan="1" colspan="1">4.0</td><td rowspan="1" colspan="1">4.5, 4.5, 4.0</td><td rowspan="1" colspan="1">4.6, 4.5</td><td rowspan="1" colspan="1">4.4</td><td rowspan="1" colspan="1">4.4, 4.6, 4.7</td><td rowspan="1" colspan="1">4.6, 4.5</td></tr><tr><td rowspan="1" colspan="1">
                        <italic>c</italic>
                      </td><td rowspan="1" colspan="1">7.5</td><td rowspan="1" colspan="1">–, 8.4, 7.2</td><td rowspan="1" colspan="1">8.5, 9.1</td><td rowspan="1" colspan="1">8.9</td><td rowspan="1" colspan="1">7.8, 8.3, 8.0</td><td rowspan="1" colspan="1">10.2, –</td></tr><tr><td rowspan="1" colspan="1"><italic>c</italic>’</td><td rowspan="1" colspan="1">5.0</td><td rowspan="1" colspan="1">–, 5.8, 5.7</td><td rowspan="1" colspan="1">5.3, 5.8</td><td rowspan="1" colspan="1">5.3</td><td rowspan="1" colspan="1">5.1, 5.8, 5.4</td><td rowspan="1" colspan="1">4.7, –</td></tr><tr><td rowspan="1" colspan="1"><italic>V</italic> (%)</td><td rowspan="1" colspan="1">48.3</td><td rowspan="1" colspan="1">50.7, 49.7, 53.9</td><td rowspan="1" colspan="1">49.7, 50.0</td><td rowspan="1" colspan="1">50.7</td><td rowspan="1" colspan="1">50.8, 50.3, 48.4</td><td rowspan="1" colspan="1">48.8, 50.9</td></tr><tr><td rowspan="1" colspan="1"><italic>G1</italic> (%)</td><td rowspan="1" colspan="1">12.9</td><td rowspan="1" colspan="1">9.9, 9.7, 9.4</td><td rowspan="1" colspan="1">12.8, 11.7</td><td rowspan="1" colspan="1">9.1</td><td rowspan="1" colspan="1">10.1, 8.0, 9.9</td><td rowspan="1" colspan="1">12.5, 11.3</td></tr><tr><td rowspan="1" colspan="1"><italic>G2</italic> (%)</td><td rowspan="1" colspan="1">13.3</td><td rowspan="1" colspan="1">13.3, 10.3, 9.9</td><td rowspan="1" colspan="1">11.5, 9.9</td><td rowspan="1" colspan="1">8.7</td><td rowspan="1" colspan="1">7.5, 7.5, 10.0</td><td rowspan="1" colspan="1">11.3, 11.1</td></tr><tr><td rowspan="1" colspan="1">Buccal capsule length</td><td rowspan="1" colspan="1">29</td><td rowspan="1" colspan="1">31, 31, 29</td><td rowspan="1" colspan="1">29, 33</td><td rowspan="1" colspan="1">32</td><td rowspan="1" colspan="1">30, 30, 29</td><td rowspan="1" colspan="1">31, 30</td></tr><tr><td rowspan="1" colspan="1">Buccal capsule width</td><td rowspan="1" colspan="1">16</td><td rowspan="1" colspan="1">16, 16, 15</td><td rowspan="1" colspan="1">15, 16</td><td rowspan="1" colspan="1">16</td><td rowspan="1" colspan="1">15, 16, 16</td><td rowspan="1" colspan="1">16, –</td></tr><tr><td rowspan="1" colspan="1">Tooth apex from anterior end of buccal capsule</td><td rowspan="1" colspan="1">6</td><td rowspan="1" colspan="1">7, 6, 5</td><td rowspan="1" colspan="1">6, 7</td><td rowspan="1" colspan="1">7</td><td rowspan="1" colspan="1">5, 6, 6</td><td rowspan="1" colspan="1">6, 6</td></tr><tr><td rowspan="1" colspan="1">Position of tooth apex (%)<sup>b</sup></td><td rowspan="1" colspan="1">21</td><td rowspan="1" colspan="1">21, 19, 18</td><td rowspan="1" colspan="1">19, 20</td><td rowspan="1" colspan="1">20</td><td rowspan="1" colspan="1">18, 20, 21</td><td rowspan="1" colspan="1">19, 20</td></tr><tr><td rowspan="1" colspan="1">Excretory pore from anterior end</td><td rowspan="1" colspan="1">118</td><td rowspan="1" colspan="1">121, 121, 112</td><td rowspan="1" colspan="1">–</td><td rowspan="1" colspan="1">126</td><td rowspan="1" colspan="1">129, 131, 124</td><td rowspan="1" colspan="1">153, 107</td></tr><tr><td rowspan="1" colspan="1">Nerve-ring from anterior end</td><td rowspan="1" colspan="1">96</td><td rowspan="1" colspan="1">102, 106, 99</td><td rowspan="1" colspan="1">108. 125</td><td rowspan="1" colspan="1">114</td><td rowspan="1" colspan="1">109, 111, 101</td><td rowspan="1" colspan="1">117, 110</td></tr><tr><td rowspan="1" colspan="1">Pharynx length</td><td rowspan="1" colspan="1">365</td><td rowspan="1" colspan="1">342, 359, 305</td><td rowspan="1" colspan="1">371, 420</td><td rowspan="1" colspan="1">369</td><td rowspan="1" colspan="1">364, 372, 355</td><td rowspan="1" colspan="1">392, 335</td></tr><tr><td rowspan="1" colspan="1">Lip region height</td><td rowspan="1" colspan="1">7</td><td rowspan="1" colspan="1">10, 8, 8</td><td rowspan="1" colspan="1">8, 10</td><td rowspan="1" colspan="1">8</td><td rowspan="1" colspan="1">8, 9, 8</td><td rowspan="1" colspan="1">9, 8</td></tr><tr><td rowspan="1" colspan="1">Lip region width</td><td rowspan="1" colspan="1">25</td><td rowspan="1" colspan="1">24, 24, 23</td><td rowspan="1" colspan="1">25, 26</td><td rowspan="1" colspan="1">26</td><td rowspan="1" colspan="1">24, 25, 23</td><td rowspan="1" colspan="1">26, 24</td></tr><tr><td rowspan="1" colspan="1">Amphid from anterior end</td><td rowspan="1" colspan="1">9</td><td rowspan="1" colspan="1">11, 11, 9</td><td rowspan="1" colspan="1">8, 10</td><td rowspan="1" colspan="1">12</td><td rowspan="1" colspan="1">10, 12, 11</td><td rowspan="1" colspan="1">–</td></tr><tr><td rowspan="1" colspan="1">Body diameter at pharynx base</td><td rowspan="1" colspan="1">62</td><td rowspan="1" colspan="1">49, 50, 43</td><td rowspan="1" colspan="1">50, 49</td><td rowspan="1" colspan="1">48</td><td rowspan="1" colspan="1">52, 49, 52</td><td rowspan="1" colspan="1">56, 47</td></tr><tr><td rowspan="1" colspan="1">Maximum body diameter</td><td rowspan="1" colspan="1">72</td><td rowspan="1" colspan="1">53, 50, 44</td><td rowspan="1" colspan="1">62, 56</td><td rowspan="1" colspan="1">52</td><td rowspan="1" colspan="1">58, 51, 59</td><td rowspan="1" colspan="1">64, 51</td></tr><tr><td rowspan="1" colspan="1">Body diameter at mid-body</td><td rowspan="1" colspan="1">71</td><td rowspan="1" colspan="1">53, 49, 44</td><td rowspan="1" colspan="1">59, 52</td><td rowspan="1" colspan="1">50</td><td rowspan="1" colspan="1">58, 50, 59</td><td rowspan="1" colspan="1">63, 51</td></tr><tr><td rowspan="1" colspan="1">Body diameter at vagina</td><td rowspan="1" colspan="1">72</td><td rowspan="1" colspan="1">50, 50, 44</td><td rowspan="1" colspan="1">62, 56</td><td rowspan="1" colspan="1">52</td><td rowspan="1" colspan="1">58, 51, 56</td><td rowspan="1" colspan="1">64, 50</td></tr><tr><td rowspan="1" colspan="1">Body diameter at anus</td><td rowspan="1" colspan="1">39</td><td rowspan="1" colspan="1">34, 33, 30</td><td rowspan="1" colspan="1">38, 36</td><td rowspan="1" colspan="1">34</td><td rowspan="1" colspan="1">40, 36, 39</td><td rowspan="1" colspan="1">38, 33</td></tr><tr><td rowspan="1" colspan="1">Anterior genital branch length</td><td rowspan="1" colspan="1">187</td><td rowspan="1" colspan="1">151, 155, 116</td><td rowspan="1" colspan="1">220, 220</td><td rowspan="1" colspan="1">146</td><td rowspan="1" colspan="1">162, 137, 167</td><td rowspan="1" colspan="1">226, 170</td></tr><tr><td rowspan="1" colspan="1">Posterior genital branch length</td><td rowspan="1" colspan="1">194</td><td rowspan="1" colspan="1">203, 165, 122</td><td rowspan="1" colspan="1">197, 186</td><td rowspan="1" colspan="1">140</td><td rowspan="1" colspan="1">120, 128, 168</td><td rowspan="1" colspan="1">205, 167</td></tr><tr><td rowspan="1" colspan="1">Anterior ovary length</td><td rowspan="1" colspan="1">124</td><td rowspan="1" colspan="1">94, 65, –</td><td rowspan="1" colspan="1">193, 140</td><td rowspan="1" colspan="1">85</td><td rowspan="1" colspan="1">70, 86, 79</td><td rowspan="1" colspan="1">135, 77</td></tr><tr><td rowspan="1" colspan="1">Posterior ovary length</td><td rowspan="1" colspan="1">135</td><td rowspan="1" colspan="1">109, 95, –</td><td rowspan="1" colspan="1">133, 135</td><td rowspan="1" colspan="1">82</td><td rowspan="1" colspan="1">70, 85, 71</td><td rowspan="1" colspan="1">130, 117</td></tr><tr><td rowspan="1" colspan="1">Vagina length</td><td rowspan="1" colspan="1">20</td><td rowspan="1" colspan="1">19, 18, 15</td><td rowspan="1" colspan="1">–, 16</td><td rowspan="1" colspan="1">17</td><td rowspan="1" colspan="1">19, 18, 16</td><td rowspan="1" colspan="1">19, –</td></tr><tr><td rowspan="1" colspan="1">Rectum length</td><td rowspan="1" colspan="1">26</td><td rowspan="1" colspan="1">28, 31, 29</td><td rowspan="1" colspan="1">28, 30</td><td rowspan="1" colspan="1">26</td><td rowspan="1" colspan="1">28, 26, 28</td><td rowspan="1" colspan="1">29, 28</td></tr><tr><td rowspan="1" colspan="1">Tail length</td><td rowspan="1" colspan="1">195</td><td rowspan="1" colspan="1">–, 191, 171</td><td rowspan="1" colspan="1">201, 207</td><td rowspan="1" colspan="1">180</td><td rowspan="1" colspan="1">204, 207, 210</td><td rowspan="1" colspan="1">177, –</td></tr></tbody></table><table-wrap-foot><fn><p><sup>a</sup> Material reported as <italic><tp:taxon-name><tp:taxon-name-part taxon-name-part-type="genus" reg="Mononchus">M.</tp:taxon-name-part><tp:taxon-name-part taxon-name-part-type="species" reg="aquaticus">aquaticus</tp:taxon-name-part></tp:taxon-name></italic> by <xref ref-type="bibr" rid="B43">Lazarova et al. (2004)</xref>. <sup>b</sup> Distance from tooth apex to anterior end of buccal capsule as % of buccal capsule length from its anterior end.</p></fn></table-wrap-foot></table-wrap></tp:treatment-sec><tp:treatment-sec sec-type="Type habitat and locality" id="SECID0EJNAI"><title>Type habitat and locality.</title><p>Soil around <italic><tp:taxon-name><tp:taxon-name-part taxon-name-part-type="genus" reg="Salix">Salix</tp:taxon-name-part></tp:taxon-name></italic> sp. along River Danube at Vetren, Silistra Province, North Bulgaria (<named-content xmlns:xlink="http://www.w3.org/1999/xlink" content-type="dwc:verbatimCoordinates" xlink:type="simple"><named-content content-type="geo-json" specific-use="{&#34;type&#34;:&#34;Point&#34;,&#34;coordinates&#34;:[27.029722,44.140000]}" id="NCID0EZNAI" xlink:type="simple">44°08'24"N, 27°01'47"E</named-content></named-content>; elevation 20 m a.s.l.)</p></tp:treatment-sec><tp:treatment-sec sec-type="Other localities" id="SECID0E5NAI"><title>Other localities.</title><p>Komluka Island (River Danube), rivers Veleka, Shirokoleshka, and Maritsa (see Table <xref ref-type="table" rid="T1">1</xref> for details).</p></tp:treatment-sec><tp:treatment-sec sec-type="type material" id="SECID0EIOAI"><title>Type material.</title><p>The holotype female and one paratype female are deposited in the Nematode Collection of the Institute of Biodiversity and Ecosystem Research, Bulgarian Academy of Sciences, Bulgaria, under the accession numbers IBER-BAS NTC 105 and 106. One paratype female is deposited in the Wageningen Nematode Collection (<abbrev xmlns:xlink="http://www.w3.org/1999/xlink" xlink:title="Wageningen Nematode Collection" id="ABBRID0EOOAI" xlink:type="simple">WANECO</abbrev>), Wageningen, the Netherlands (<abbrev xmlns:xlink="http://www.w3.org/1999/xlink" xlink:title="Wageningen Nematode Collection" id="ABBRID0ESOAI" xlink:type="simple">WANECO</abbrev> accession number WT 4037), and one paratype female is deposited in the Nematode Collection of the U.S. Department of Agriculture (USDA), Beltsville, Maryland, USA (USDA accession number T-8065p).</p><fig id="F3" position="float" orientation="portrait"><object-id xmlns:xlink="http://www.w3.org/1999/xlink" content-type="doi" xlink:type="simple">10.3897/zookeys.1206.124237.figure3</object-id><object-id xmlns:xlink="http://www.w3.org/1999/xlink" content-type="arpha" xlink:type="simple">6853B2F6-3EF1-5862-8BA6-6B35CDB24E15</object-id><label>Figure 3.</label><caption><p>Line drawings of <italic><tp:taxon-name><tp:taxon-name-part taxon-name-part-type="genus" reg="Mononchus">Mononchus</tp:taxon-name-part><tp:taxon-name-part taxon-name-part-type="species" reg="pseudoaquaticus">pseudoaquaticus</tp:taxon-name-part></tp:taxon-name></italic> sp. nov. Holotype female (<bold>A, C, D</bold>) and paratype specimens (<bold>B, E, F</bold>): <bold>A, B</bold> anterior region <bold>C</bold> posterior genital branch <bold>D</bold> tail region <bold>E, F</bold> tail tip. Scale bar: 25 µm.</p></caption><graphic xmlns:xlink="http://www.w3.org/1999/xlink" xlink:href="zookeys-1206-137_article-124237__-g003.jpg" position="float" orientation="portrait" xlink:type="simple" id="oo_1086389.jpg"><uri content-type="original_file" xlink:type="simple">https://binary.pensoft.net/fig/1086389</uri></graphic></fig></tp:treatment-sec><tp:treatment-sec sec-type="material" id="SECID0E1PAI"><title>Voucher material.</title><p>Eight voucher specimens are deposited in the Nematode Collection of the Institute of Biodiversity and Ecosystem Research, Bulgarian Academy of Sciences, Bulgaria, under the accession numbers IBER-BAS NC 5/2, IBER-BAS NC 18/3, IBER-BAS NC 16/6, IBER-BAS NC 18/5, IBER-BAS NC 78/1, IBER-BAS NC 80/1. Photovouchers for the sequenced specimens are provided in Suppl. material <xref ref-type="supplementary-material" rid="S1">1</xref>: fig. S4.</p><fig id="F4" position="float" orientation="portrait"><object-id xmlns:xlink="http://www.w3.org/1999/xlink" content-type="doi" xlink:type="simple">10.3897/zookeys.1206.124237.figure4</object-id><object-id xmlns:xlink="http://www.w3.org/1999/xlink" content-type="arpha" xlink:type="simple">6CF6B075-7C0E-571C-B404-4CE84FAC3ECE</object-id><label>Figure 4.</label><caption><p>Line drawings of <italic><tp:taxon-name><tp:taxon-name-part taxon-name-part-type="genus" reg="Mononchus">Mononchus</tp:taxon-name-part><tp:taxon-name-part taxon-name-part-type="species" reg="pseudoaquaticus">pseudoaquaticus</tp:taxon-name-part></tp:taxon-name></italic> sp. nov. Paratype females from populations collected from riverbanks of the rivers Shirokoleshka (<bold>A, H</bold>), Maritsa (<bold>B, F</bold>), Veleka (<bold>E, G</bold>) and Danube (<bold>C, D</bold>): <bold>A–E</bold> anterior region <bold>F</bold> vulval region <bold>G</bold> anterior genital branch <bold>H</bold> vulval region and posterior genital branch. Scale bar: 25 µm.</p></caption><graphic xmlns:xlink="http://www.w3.org/1999/xlink" xlink:href="zookeys-1206-137_article-124237__-g004.jpg" position="float" orientation="portrait" xlink:type="simple" id="oo_1086390.jpg"><uri content-type="original_file" xlink:type="simple">https://binary.pensoft.net/fig/1086390</uri></graphic></fig></tp:treatment-sec><tp:treatment-sec sec-type="Representative DNA sequences" id="SECID0EMRAI"><title>Representative DNA sequences.</title><p>28S rRNA gene (GenBank: <ext-link xmlns:xlink="http://www.w3.org/1999/xlink" ext-link-type="gen" xlink:href="PP768893" xlink:type="simple">PP768893</ext-link> and <ext-link xmlns:xlink="http://www.w3.org/1999/xlink" ext-link-type="gen" xlink:href="PP768894" xlink:type="simple">PP768894</ext-link>); 18S rRNA gene (<ext-link xmlns:xlink="http://www.w3.org/1999/xlink" ext-link-type="gen" xlink:href="PP768902" xlink:type="simple">PP768902</ext-link>).</p><fig id="F5" position="float" orientation="portrait"><object-id xmlns:xlink="http://www.w3.org/1999/xlink" content-type="doi" xlink:type="simple">10.3897/zookeys.1206.124237.figure5</object-id><object-id xmlns:xlink="http://www.w3.org/1999/xlink" content-type="arpha" xlink:type="simple">D520861F-5884-5181-814C-4BFCA8E11A64</object-id><label>Figure 5.</label><caption><p>Line drawings of the tail region in females of <italic><tp:taxon-name><tp:taxon-name-part taxon-name-part-type="genus" reg="Mononchus">Mononchus</tp:taxon-name-part><tp:taxon-name-part taxon-name-part-type="species" reg="pseudoaquaticus">pseudoaquaticus</tp:taxon-name-part></tp:taxon-name></italic> sp. nov. from populations collected in Komluka Island (<bold>A</bold>) and riverbanks of the rivers Veleka (<bold>B</bold>), Maritsa (<bold>C</bold>) and Danube (<bold>D</bold>). Scale bar: 25 µm.</p></caption><graphic xmlns:xlink="http://www.w3.org/1999/xlink" xlink:href="zookeys-1206-137_article-124237__-g005.jpg" position="float" orientation="portrait" xlink:type="simple" id="oo_1086391.jpg"><uri content-type="original_file" xlink:type="simple">https://binary.pensoft.net/fig/1086391</uri></graphic></fig></tp:treatment-sec><tp:treatment-sec sec-type="etymology" id="SECID0EBTAI"><title>Etymology.</title><p>The species is named <italic><tp:taxon-name><tp:taxon-name-part taxon-name-part-type="genus" reg="Mononchus">Mononchus</tp:taxon-name-part><tp:taxon-name-part taxon-name-part-type="species" reg="pseudoaquaticus">pseudoaquaticus</tp:taxon-name-part></tp:taxon-name></italic> because of its similarity with <italic><tp:taxon-name><tp:taxon-name-part taxon-name-part-type="genus" reg="Mononchus">M.</tp:taxon-name-part><tp:taxon-name-part taxon-name-part-type="species" reg="aquaticus">aquaticus</tp:taxon-name-part></tp:taxon-name></italic>, hence the prefix <italic>pseudo</italic>- meaning false.</p></tp:treatment-sec><tp:treatment-sec sec-type="Differential diagnosis and relationships" id="SECID0E6TAI"><title>Differential diagnosis and relationships.</title><p>Females of <italic><tp:taxon-name><tp:taxon-name-part taxon-name-part-type="genus" reg="Mononchus">M.</tp:taxon-name-part><tp:taxon-name-part taxon-name-part-type="species" reg="pseudoaquaticus">pseudoaquaticus</tp:taxon-name-part></tp:taxon-name></italic> sp. nov. are characterised and distinguished from the congeners by a combination of features: a medium-sized body (1.23–1.88 mm); an elongate-oval, slightly flattened at the base buccal capsule measuring 29–33 × 15–16 µm, 1.8–2.0 as long as wide and distinctly shorter than 2 labial diameters (1.2–1.3 times as long as the labial diameter); amphid openings located from slightly anterior to dorsal tooth apex to level of anterior end of buccal capsule; a strong dorsal tooth situated at 18–21% of buccal capsule length from its anterior end, its anterior margin being perpendicular to the vertical plane; subventral transverse ribs located just posterior to dorsal tooth apex; didelphic (amphidelphic) reproductive system with <italic>pars refringens vaginae</italic> distinctly sclerotised in the form of two smooth rhomb-shaped pieces; tail (171–210 µm long, <italic>c</italic> = 7.2–10.2, <italic>c</italic>’ = 4.7–5.8) slightly curved at its posterior third, spinneret terminal.</p><fig id="F6" position="float" orientation="portrait"><object-id xmlns:xlink="http://www.w3.org/1999/xlink" content-type="doi" xlink:type="simple">10.3897/zookeys.1206.124237.figure6</object-id><object-id xmlns:xlink="http://www.w3.org/1999/xlink" content-type="arpha" xlink:type="simple">88680336-AACE-5ABB-92EA-FBE4DE0C469F</object-id><label>Figure 6.</label><caption><p>Photomicrographs of <italic><tp:taxon-name><tp:taxon-name-part taxon-name-part-type="genus" reg="Mononchus">Mononchus</tp:taxon-name-part><tp:taxon-name-part taxon-name-part-type="species" reg="pseudoaquaticus">pseudoaquaticus</tp:taxon-name-part></tp:taxon-name></italic> sp. nov. Holotype (<bold>A–C, E, F, H, I, L)</bold> and paratype (<bold>D, G, J, K</bold>) females: <bold>A</bold> body, total view <bold>B–E</bold> anterior region (transverse ridge arrowed in <bold>C</bold>; amphid opening arrowed in <bold>Е</bold>) <bold>F, G</bold> vulval region showing <italic>pars refringens vaginae</italic> and posterior genital branch (<bold>F</bold>) <bold>H–J</bold> tail (caudal glands arrowed in <bold>J</bold>) <bold>K, L</bold> tail tip showing one small papilla (arrowed in <bold>K</bold>) and terminal spinneret (<bold>L</bold>). Scale bars: 400 µm (<bold>A</bold>); 20 µm (<bold>B–E, G, J, K, L</bold>); 30 µm (<bold>F, I, H</bold>).</p></caption><graphic xmlns:xlink="http://www.w3.org/1999/xlink" xlink:href="zookeys-1206-137_article-124237__-g006.jpg" position="float" orientation="portrait" xlink:type="simple" id="oo_1086392.jpg"><uri content-type="original_file" xlink:type="simple">https://binary.pensoft.net/fig/1086392</uri></graphic></fig><p>Morphologically, <italic><tp:taxon-name><tp:taxon-name-part taxon-name-part-type="genus" reg="Mononchus">Mononchus</tp:taxon-name-part><tp:taxon-name-part taxon-name-part-type="species" reg="pseudoaquaticus">pseudoaquaticus</tp:taxon-name-part></tp:taxon-name></italic> sp. nov. appears most similar to <italic><tp:taxon-name><tp:taxon-name-part taxon-name-part-type="genus" reg="Mononchus">M.</tp:taxon-name-part><tp:taxon-name-part taxon-name-part-type="species" reg="aquaticus">aquaticus</tp:taxon-name-part></tp:taxon-name></italic>, <italic><tp:taxon-name><tp:taxon-name-part taxon-name-part-type="genus" reg="Mononchus">M.</tp:taxon-name-part><tp:taxon-name-part taxon-name-part-type="species" reg="pulcher">pulcher</tp:taxon-name-part></tp:taxon-name></italic> Andrássy, 1993, and <italic><tp:taxon-name><tp:taxon-name-part taxon-name-part-type="genus" reg="Mononchus">M.</tp:taxon-name-part><tp:taxon-name-part taxon-name-part-type="species" reg="caudatus">caudatus</tp:taxon-name-part></tp:taxon-name></italic> Shah &amp; Hussain, 2016. However, <italic><tp:taxon-name><tp:taxon-name-part taxon-name-part-type="genus" reg="Mononchus">M.</tp:taxon-name-part><tp:taxon-name-part taxon-name-part-type="species" reg="aquaticus">aquaticus</tp:taxon-name-part></tp:taxon-name></italic> likely represents a composite species (see also <xref ref-type="bibr" rid="B9">Baqri and Jairajpuri 1972</xref>) based on the wide ranges of morphometric variation reported in the literature (see comparative data in Suppl. material <xref ref-type="supplementary-material" rid="S2">2</xref>: table S2). However, it is not possible to revise the identification of these materials because in many cases the findings are not documented properly and important characters such as vaginal characteristics (the shape of <italic>pars refringens vaginae</italic> in particular), buccal capsule shape and length/width ratio, etc., are not described, and the voucher material is inaccessible. Therefore, the species concept for <italic><tp:taxon-name><tp:taxon-name-part taxon-name-part-type="genus" reg="Mononchus">M.</tp:taxon-name-part><tp:taxon-name-part taxon-name-part-type="species" reg="aquaticus">aquaticus</tp:taxon-name-part></tp:taxon-name></italic> (sensu stricto) used in the present comparisons is based on the original description of <xref ref-type="bibr" rid="B15">Coetzee (1968)</xref> and the data by <xref ref-type="bibr" rid="B9">Baqri and Jairajpuri (1972)</xref> who re-examined and provided metrical data for some paratypes of <italic><tp:taxon-name><tp:taxon-name-part taxon-name-part-type="genus" reg="Mononchus">M.</tp:taxon-name-part><tp:taxon-name-part taxon-name-part-type="species" reg="aquaticus">aquaticus</tp:taxon-name-part></tp:taxon-name></italic>. This concept was also applied by <xref ref-type="bibr" rid="B6">Andrássy (2011a)</xref> in the most recent key to the species of <italic><tp:taxon-name><tp:taxon-name-part taxon-name-part-type="genus" reg="Mononchus">Mononchus</tp:taxon-name-part></tp:taxon-name></italic> (see Suppl. material <xref ref-type="supplementary-material" rid="S2">2</xref>: table S3 for details) and in the updated key to the species of <italic><tp:taxon-name><tp:taxon-name-part taxon-name-part-type="genus" reg="Mononchus">Mononchus</tp:taxon-name-part></tp:taxon-name></italic> provided here.</p><fig id="F7" position="float" orientation="portrait"><object-id xmlns:xlink="http://www.w3.org/1999/xlink" content-type="doi" xlink:type="simple">10.3897/zookeys.1206.124237.figure7</object-id><object-id xmlns:xlink="http://www.w3.org/1999/xlink" content-type="arpha" xlink:type="simple">CA0B3FAB-7595-5958-943D-44AAD19EEECF</object-id><label>Figure 7.</label><caption><p>Photomicrographs of <italic><tp:taxon-name><tp:taxon-name-part taxon-name-part-type="genus" reg="Mononchus">Mononchus</tp:taxon-name-part><tp:taxon-name-part taxon-name-part-type="species" reg="pseudoaquaticus">pseudoaquaticus</tp:taxon-name-part></tp:taxon-name></italic> sp. nov. Females from populations collected from riverbanks of the rivers Veleka (<bold>A, G, H</bold>), Danube (<bold>B, D, E, I, J</bold>), Shirokoleshka (<bold>C, L</bold>) and Maritsa (<bold>F</bold>, <bold>K</bold>): <bold>A–D</bold> anterior region (transverse ridge arrowed in <bold>D</bold>) <bold>E–G</bold> vulval region showing an egg (<bold>E)</bold> vulval opening, subventral view (<bold>F</bold>) and <italic>pars refringens vaginae</italic> (<bold>G</bold>) <bold>H, I</bold> tail <bold>J</bold> caudal glands (arrowed) <bold>K</bold> caudal pores (arrowed) <bold>L</bold> tail tip. Scale bars: 20 µm (<bold>A–G, K</bold>); 30 µm (<bold>J, L</bold>); 50 µm (<bold>H, I</bold>).</p></caption><graphic xmlns:xlink="http://www.w3.org/1999/xlink" xlink:href="zookeys-1206-137_article-124237__-g007.jpg" position="float" orientation="portrait" xlink:type="simple" id="oo_1086393.jpg"><uri content-type="original_file" xlink:type="simple">https://binary.pensoft.net/fig/1086393</uri></graphic></fig><p>The present material differs from the type material of <italic><tp:taxon-name><tp:taxon-name-part taxon-name-part-type="genus" reg="Mononchus">M.</tp:taxon-name-part><tp:taxon-name-part taxon-name-part-type="species" reg="aquaticus">aquaticus</tp:taxon-name-part></tp:taxon-name></italic> (<xref ref-type="bibr" rid="B15">Coetzee 1968</xref>; <xref ref-type="bibr" rid="B9">Baqri and Jairajpuri 1972</xref>) by having: a smaller buccal capsule length/width ratio (1.8–2.0 vs 2.2–2.5); a different shape of the base of the buccal capsule (flattened vs tapering); a different direction of the anterior margin of dorsal tooth (perpendicular to the vertical plane <italic>vs</italic> oblique); a different shape of the vaginal sclerotised pieces (<italic>pars refringens vaginae</italic>) (rhomb-shaped vs drop-shaped); and a longer tail (171–210 vs 94–156 µm (mean 150 µm) (Suppl. material <xref ref-type="supplementary-material" rid="S2">2</xref>: table S3).</p><p>The new species differs from <italic><tp:taxon-name><tp:taxon-name-part taxon-name-part-type="genus" reg="Mononchus">M.</tp:taxon-name-part><tp:taxon-name-part taxon-name-part-type="species" reg="caudatus">caudatus</tp:taxon-name-part></tp:taxon-name></italic> by having: a different buccal capsule length/width ratio (1.8–2.0 vs 2.0–2.5); lower <italic>a</italic> value (20.2–33.6 vs 34–38); more anteriorly situated nerve-ring (96–125 vs 125–134 µm); different arrangement of the caudal glands (in a group vs in tandem); and shorter rectum (26–31 vs 32–36 µm) and vagina (16–20 vs 27–29 µm) (<xref ref-type="bibr" rid="B57">Shah and Hussain 2016</xref>; Suppl. material <xref ref-type="supplementary-material" rid="S2">2</xref>: table S3).</p><p>Differentiation from <italic><tp:taxon-name><tp:taxon-name-part taxon-name-part-type="genus" reg="Mononchus">M.</tp:taxon-name-part><tp:taxon-name-part taxon-name-part-type="species" reg="pulcher">pulcher</tp:taxon-name-part></tp:taxon-name></italic> is more complicated because the original description of <xref ref-type="bibr" rid="B4">Andrássy (1993)</xref> is based on two, geographically largely separated populations from Chile and Hungary. However, Andrássyʼs (1993: fig. 2) illustrations indicate that he probably dealt with different species. Unfortunately, it is impossible to separate the rather incomplete metrical data since <xref ref-type="bibr" rid="B4">Andrássy (1993)</xref> provided pooled data for the position of dorsal tooth apex, the length of pharynx, the width of the lip region, the body diameter at mid-body, and tail length (Suppl. material <xref ref-type="supplementary-material" rid="S2">2</xref>: table S3). Still, in addition to the morphological differences (e.g., different shape of the buccal capsule and direction of the dorsal tooth), the Hungarian population is characterised by having a smaller buccal capsule length (and hence length/width ratio) and an overall smaller body length/tail length ratio (<italic>c</italic>). The size of the buccal capsule is a feature that varies in rather narrow ranges for a given population/species and is one of the most important differentiating characters for all mononchids. These data indicate that the Hungarian population may represent another species. However, it is impossible to identify this material given the scant data provided in <xref ref-type="bibr" rid="B6">Andrássy (2011a)</xref>. Therefore, our comparisons are based on the morphology and metrical data for the type-population of <italic><tp:taxon-name><tp:taxon-name-part taxon-name-part-type="genus" reg="Mononchus">M.</tp:taxon-name-part><tp:taxon-name-part taxon-name-part-type="species" reg="pulcher">pulcher</tp:taxon-name-part></tp:taxon-name></italic> from Chile. The new species differs from <italic><tp:taxon-name><tp:taxon-name-part taxon-name-part-type="genus" reg="Mononchus">M.</tp:taxon-name-part><tp:taxon-name-part taxon-name-part-type="species" reg="pulcher">pulcher</tp:taxon-name-part></tp:taxon-name></italic> (sensu stricto) by having: a shorter (29–33 vs 35–38 µm) and narrower (15–16 vs 16–18 µm) buccal capsule; lower values for <italic>a</italic> (20–34 vs 35–39); anterior margin of the dorsal tooth perpendicular to the vertical plane vs oblique, vagina not spotted in its anterior part <italic>vs</italic> spotted, rhomb-shaped <italic>pars refringens vaginae</italic> vs drop-shaped; and smaller egg length (86–94 vs 98–100 µm). Additionally, the upper ranges for body length and tail length are greater in both populations of <italic><tp:taxon-name><tp:taxon-name-part taxon-name-part-type="genus" reg="Mononchus">M.</tp:taxon-name-part><tp:taxon-name-part taxon-name-part-type="species" reg="pulcher">pulcher</tp:taxon-name-part></tp:taxon-name></italic> (Suppl. material <xref ref-type="supplementary-material" rid="S2">2</xref>: table S3).</p></tp:treatment-sec><tp:treatment-sec><!--Section generated to contain objects referenced in tp:taxon-treatment.--><table-wrap id="T1" position="float" orientation="portrait"><label>Table 1.</label><caption><p>Summary data for the populations of <italic><tp:taxon-name><tp:taxon-name-part taxon-name-part-type="genus" reg="Coomansus">Coomansus</tp:taxon-name-part><tp:taxon-name-part taxon-name-part-type="species" reg="parvus">parvus</tp:taxon-name-part></tp:taxon-name></italic> and <italic><tp:taxon-name><tp:taxon-name-part taxon-name-part-type="genus" reg="Mononchus">Mononchus</tp:taxon-name-part></tp:taxon-name></italic> spp. studied in 17 riparian habitats in Bulgaria.</p></caption><table id="TID0E5NCI" rules="all"><tbody><tr><th rowspan="1" colspan="1">Species</th><th rowspan="1" colspan="1">River</th><th rowspan="1" colspan="1">Locality</th><th rowspan="1" colspan="1">Coordinates</th><th rowspan="1" colspan="1">Elevation (m)<sup>a</sup></th><th rowspan="1" colspan="1">Associated tree species (habitat)</th><th rowspan="1" colspan="1">Date (Collector)</th></tr><tr><td rowspan="5" colspan="1"><italic><tp:taxon-name><tp:taxon-name-part taxon-name-part-type="genus" reg="Coomansus">Coomansus</tp:taxon-name-part><tp:taxon-name-part taxon-name-part-type="species" reg="parvus">parvus</tp:taxon-name-part></tp:taxon-name></italic> (de Man, 1880)</td><td rowspan="1" colspan="1">Lopushnitsa (Balkan Mountains)</td><td rowspan="1" colspan="1">Near Kaleytsa, Lovech Province</td><td rowspan="1" colspan="1">
                  <named-content xmlns:xlink="http://www.w3.org/1999/xlink" content-type="dwc:verbatimCoordinates" xlink:type="simple">
                    <named-content content-type="geo-json" specific-use="{&#34;type&#34;:&#34;Point&#34;,&#34;coordinates&#34;:[24.643889,42.926111]}" id="NCID0EIJAE" xlink:type="simple">42°55'34"N, 24°38'38"E</named-content>
                  </named-content>
                </td><td rowspan="1" colspan="1">~ 440</td><td rowspan="1" colspan="1"><italic><tp:taxon-name><tp:taxon-name-part taxon-name-part-type="genus" reg="Acer">Acer</tp:taxon-name-part></tp:taxon-name></italic> sp. (litter)</td><td rowspan="1" colspan="1">9.05.2021 (<abbrev xmlns:xlink="http://www.w3.org/1999/xlink" xlink:title="Vlada Peneva" id="ABBRID0E6JAE" xlink:type="simple">VP</abbrev>)</td></tr><tr><td rowspan="2" colspan="1">Arda (Rhodope Mountains)</td><td rowspan="2" colspan="1">Dyavolski Most, Kardzhali Province</td><td rowspan="1" colspan="1">
                  <named-content xmlns:xlink="http://www.w3.org/1999/xlink" content-type="dwc:verbatimCoordinates" xlink:type="simple">
                    <named-content content-type="geo-json" specific-use="{&#34;type&#34;:&#34;Point&#34;,&#34;coordinates&#34;:[25.114722,41.620556]}" id="NCID0ERKAE" xlink:type="simple">41°37'14"N, 25°06'53"E</named-content>
                  </named-content>
                </td><td rowspan="1" colspan="1">~ 460</td><td rowspan="1" colspan="1"><italic><tp:taxon-name><tp:taxon-name-part taxon-name-part-type="genus" reg="Ulmus">Ulmus</tp:taxon-name-part></tp:taxon-name></italic> sp. (soil)</td><td rowspan="2" colspan="1">29.08.2020 (<abbrev xmlns:xlink="http://www.w3.org/1999/xlink" xlink:title="Vlada Peneva" id="ABBRID0EILAE" xlink:type="simple">VP</abbrev>)</td></tr><tr><td rowspan="1" colspan="1">
                  <named-content xmlns:xlink="http://www.w3.org/1999/xlink" content-type="dwc:verbatimCoordinates" xlink:type="simple">
                    <named-content content-type="geo-json" specific-use="{&#34;type&#34;:&#34;Point&#34;,&#34;coordinates&#34;:[25.115000,41.622778]}" id="NCID0EULAE" xlink:type="simple">41°37'22"N, 25°06'54"E</named-content>
                  </named-content>
                </td><td rowspan="1" colspan="1">~ 440</td><td rowspan="1" colspan="1"><italic><tp:taxon-name><tp:taxon-name-part taxon-name-part-type="genus" reg="Populus">Populus</tp:taxon-name-part></tp:taxon-name></italic> sp. (soil)</td></tr><tr><td rowspan="1" colspan="1">Vedena (Vitosha Mountain)</td><td rowspan="1" colspan="1">Near Zheleznitsa, Sofia Province</td><td rowspan="1" colspan="1">
                  <named-content xmlns:xlink="http://www.w3.org/1999/xlink" content-type="dwc:verbatimCoordinates" xlink:type="simple">
                    <named-content content-type="geo-json" specific-use="{&#34;type&#34;:&#34;Point&#34;,&#34;coordinates&#34;:[23.349167,42.534722]}" id="NCID0EVMAE" xlink:type="simple">42°32'05"N, 23°20'57"E</named-content>
                  </named-content>
                </td><td rowspan="1" colspan="1">~ 1200</td><td rowspan="1" colspan="1"><italic><tp:taxon-name><tp:taxon-name-part taxon-name-part-type="genus" reg="Fagus">Fagus</tp:taxon-name-part><tp:taxon-name-part taxon-name-part-type="species" reg="sylvatica">sylvatica</tp:taxon-name-part></tp:taxon-name></italic> L. (litter)</td><td rowspan="1" colspan="1">4.04.2022 (SA, <abbrev xmlns:xlink="http://www.w3.org/1999/xlink" xlink:title="Vlada Peneva" id="ABBRID0EQNAE" xlink:type="simple">VP</abbrev>)</td></tr><tr><td rowspan="1" colspan="1">Devinska (Rhodope Mountains)</td><td rowspan="1" colspan="1">Near Devin, Smolyan Province</td><td rowspan="1" colspan="1">
                  <named-content xmlns:xlink="http://www.w3.org/1999/xlink" content-type="dwc:verbatimCoordinates" xlink:type="simple">
                    <named-content content-type="geo-json" specific-use="{&#34;type&#34;:&#34;Point&#34;,&#34;coordinates&#34;:[24.333889,41.755833]}" id="NCID0ECOAE" xlink:type="simple">41°45'21"N, 24°20'02"E</named-content>
                  </named-content>
                </td><td rowspan="1" colspan="1">~ 880</td><td rowspan="1" colspan="1"><italic><tp:taxon-name><tp:taxon-name-part taxon-name-part-type="genus" reg="Carpinus">Carpinus</tp:taxon-name-part><tp:taxon-name-part taxon-name-part-type="species" reg="betulus">betulus</tp:taxon-name-part></tp:taxon-name></italic> L. (soil)</td><td rowspan="1" colspan="1">20.05.2019 (SA)</td></tr><tr><td rowspan="7" colspan="1"><italic><tp:taxon-name><tp:taxon-name-part taxon-name-part-type="genus" reg="Mononchus">Mononchus</tp:taxon-name-part><tp:taxon-name-part taxon-name-part-type="species" reg="truncatus">truncatus</tp:taxon-name-part></tp:taxon-name></italic> Bastian, 1865</td><td rowspan="1" colspan="1">Shirokoleshka (Rhodope Mountains)</td><td rowspan="1" colspan="1">Shiroka Laka, Smolyan Province</td><td rowspan="1" colspan="1">
                  <named-content xmlns:xlink="http://www.w3.org/1999/xlink" content-type="dwc:verbatimCoordinates" xlink:type="simple">
                    <named-content content-type="geo-json" specific-use="{&#34;type&#34;:&#34;Point&#34;,&#34;coordinates&#34;:[24.597500,41.673889]}" id="NCID0EZPAE" xlink:type="simple">41°40'26"N, 24°35'51"E</named-content>
                  </named-content>
                </td><td rowspan="1" colspan="1">~ 1120</td><td rowspan="1" colspan="1"><italic><tp:taxon-name><tp:taxon-name-part taxon-name-part-type="genus" reg="Salix">Salix</tp:taxon-name-part></tp:taxon-name></italic> sp. (soil)</td><td rowspan="1" colspan="1">23.05.2019 (SA)</td></tr><tr><td rowspan="1" colspan="1">Maritsa (Upper Thracian Plain)</td><td rowspan="1" colspan="1">Near Plovdiv, Plovdiv Province</td><td rowspan="1" colspan="1">
                  <named-content xmlns:xlink="http://www.w3.org/1999/xlink" content-type="dwc:verbatimCoordinates" xlink:type="simple">
                    <named-content content-type="geo-json" specific-use="{&#34;type&#34;:&#34;Point&#34;,&#34;coordinates&#34;:[25.833333,42.150000]}" id="NCID0E4QAE" xlink:type="simple">42°09'N, 25°50'E</named-content>
                  </named-content>
                </td><td rowspan="1" colspan="1">~ 153</td><td rowspan="1" colspan="1"><italic><tp:taxon-name><tp:taxon-name-part taxon-name-part-type="genus" reg="Salix">Salix</tp:taxon-name-part></tp:taxon-name></italic> sp. (soil)</td><td rowspan="1" colspan="1">18.10.1995 (<abbrev xmlns:xlink="http://www.w3.org/1999/xlink" xlink:title="Vlada Peneva" id="ABBRID0EURAE" xlink:type="simple">VP</abbrev>)</td></tr><tr><td rowspan="1" colspan="1">Trigradska (Rhodope Mountains)</td><td rowspan="1" colspan="1">Teshel, Smolyan Province</td><td rowspan="1" colspan="1">
                  <named-content xmlns:xlink="http://www.w3.org/1999/xlink" content-type="dwc:verbatimCoordinates" xlink:type="simple">
                    <named-content content-type="geo-json" specific-use="{&#34;type&#34;:&#34;Point&#34;,&#34;coordinates&#34;:[24.353611,41.671667]}" id="NCID0EGSAE" xlink:type="simple">41°40'18"N, 24°21'13"E</named-content>
                  </named-content>
                </td><td rowspan="1" colspan="1">~ 860</td><td rowspan="1" colspan="1"><italic><tp:taxon-name><tp:taxon-name-part taxon-name-part-type="genus" reg="Salix">Salix</tp:taxon-name-part></tp:taxon-name></italic> sp. (litter)</td><td rowspan="1" colspan="1">23.05.2019 (SA)</td></tr><tr><td rowspan="1" colspan="1">Dyavolska (Strandzha Mountains)</td><td rowspan="1" colspan="1">Near Primorsko, Burgas Province</td><td rowspan="1" colspan="1">
                  <named-content xmlns:xlink="http://www.w3.org/1999/xlink" content-type="dwc:verbatimCoordinates" xlink:type="simple">
                    <named-content content-type="geo-json" specific-use="{&#34;type&#34;:&#34;Point&#34;,&#34;coordinates&#34;:[27.738333,42.259444]}" id="NCID0EKTAE" xlink:type="simple">42°15'34"N, 27°44'18"E</named-content>
                  </named-content>
                </td><td rowspan="1" colspan="1">~ 10</td><td rowspan="1" colspan="1"><italic><tp:taxon-name><tp:taxon-name-part taxon-name-part-type="genus" reg="Fraxinus">Fraxinus</tp:taxon-name-part><tp:taxon-name-part taxon-name-part-type="species" reg="excelsior">excelsior</tp:taxon-name-part></tp:taxon-name></italic> L. (soil)</td><td rowspan="1" colspan="1">6.06.2019 (SA)</td></tr><tr><td rowspan="1" colspan="1">Rezovska (Strandzha Mountains)</td><td rowspan="1" colspan="1">Slivarovo, Burgas Province</td><td rowspan="1" colspan="1">
                  <named-content xmlns:xlink="http://www.w3.org/1999/xlink" content-type="dwc:verbatimCoordinates" xlink:type="simple">
                    <named-content content-type="geo-json" specific-use="{&#34;type&#34;:&#34;Point&#34;,&#34;coordinates&#34;:[27.666667,41.950000]}" id="NCID0ESUAE" xlink:type="simple">41°57'N, 27°40'E</named-content>
                  </named-content>
                </td><td rowspan="1" colspan="1">~ 240</td><td rowspan="1" colspan="1"><italic><tp:taxon-name><tp:taxon-name-part taxon-name-part-type="genus" reg="Ulmus">Ulmus</tp:taxon-name-part><tp:taxon-name-part taxon-name-part-type="species" reg="laevis">laevis</tp:taxon-name-part></tp:taxon-name></italic> Pall. (soil)</td><td rowspan="1" colspan="1">22.10.2008 (<abbrev xmlns:xlink="http://www.w3.org/1999/xlink" xlink:title="Rabia Soufi" id="ABBRID0ENVAE" xlink:type="simple">RS</abbrev>)</td></tr><tr><td rowspan="1" colspan="1">Danube (Southern Dobruja)</td><td rowspan="1" colspan="1">Vetren, Silistra Province</td><td rowspan="1" colspan="1">
                  <named-content xmlns:xlink="http://www.w3.org/1999/xlink" content-type="dwc:verbatimCoordinates" xlink:type="simple">
                    <named-content content-type="geo-json" specific-use="{&#34;type&#34;:&#34;Point&#34;,&#34;coordinates&#34;:[27.029722,44.140000]}" id="NCID0E6VAE" xlink:type="simple">44°08'24"N, 27°01'47"E</named-content>
                  </named-content>
                </td><td rowspan="1" colspan="1">~ 20</td><td rowspan="1" colspan="1"><italic><tp:taxon-name><tp:taxon-name-part taxon-name-part-type="genus" reg="Salix">Salix</tp:taxon-name-part></tp:taxon-name></italic> sp. (soil)</td><td rowspan="1" colspan="1">5.07.2021 (<abbrev xmlns:xlink="http://www.w3.org/1999/xlink" xlink:title="Vlada Peneva" id="ABBRID0EWWAE" xlink:type="simple">VP</abbrev>)</td></tr><tr><td rowspan="1" colspan="1">Veleka</td><td rowspan="1" colspan="1">Brodilovo, Burgas Province</td><td rowspan="1" colspan="1">
                  <named-content xmlns:xlink="http://www.w3.org/1999/xlink" content-type="dwc:verbatimCoordinates" xlink:type="simple">
                    <named-content content-type="geo-json" specific-use="{&#34;type&#34;:&#34;Point&#34;,&#34;coordinates&#34;:[27.859167,42.081389]}" id="NCID0EIXAE" xlink:type="simple">42°04'53"N, 27°51'33"E</named-content>
                  </named-content>
                </td><td rowspan="1" colspan="1">~ 15</td><td rowspan="1" colspan="1"><italic><tp:taxon-name><tp:taxon-name-part taxon-name-part-type="genus" reg="Alnus">Alnus</tp:taxon-name-part><tp:taxon-name-part taxon-name-part-type="species" reg="glutinosa">glutinosa</tp:taxon-name-part></tp:taxon-name></italic> (L.) (soil)</td><td rowspan="1" colspan="1">4.06.2019 (SA)</td></tr><tr><td rowspan="5" colspan="1"><italic><tp:taxon-name><tp:taxon-name-part taxon-name-part-type="genus" reg="Mononchus">Mononchus</tp:taxon-name-part><tp:taxon-name-part taxon-name-part-type="species" reg="pseudoaquaticus">pseudoaquaticus</tp:taxon-name-part></tp:taxon-name></italic> sp. nov.</td><td rowspan="1" colspan="1">Shirokoleshka (Rhodope Mountains)</td><td rowspan="1" colspan="1">Shiroka Laka, Smolyan Province</td><td rowspan="1" colspan="1">
                  <named-content xmlns:xlink="http://www.w3.org/1999/xlink" content-type="dwc:verbatimCoordinates" xlink:type="simple">
                    <named-content content-type="geo-json" specific-use="{&#34;type&#34;:&#34;Point&#34;,&#34;coordinates&#34;:[24.597500,41.673889]}" id="NCID0E6YAE" xlink:type="simple">41°40'26"N, 24°35'51"E</named-content>
                  </named-content>
                </td><td rowspan="1" colspan="1">~ 1120</td><td rowspan="1" colspan="1"><italic><tp:taxon-name><tp:taxon-name-part taxon-name-part-type="genus" reg="Salix">Salix</tp:taxon-name-part></tp:taxon-name></italic> sp. (soil)</td><td rowspan="1" colspan="1">23.05.2019 (SA)</td></tr><tr><td rowspan="1" colspan="1">Maritsa (Upper Thracian Plain)</td><td rowspan="1" colspan="1">Near Plovdiv, Plovdiv Province</td><td rowspan="1" colspan="1">
                  <named-content xmlns:xlink="http://www.w3.org/1999/xlink" content-type="dwc:verbatimCoordinates" xlink:type="simple">
                    <named-content content-type="geo-json" specific-use="{&#34;type&#34;:&#34;Point&#34;,&#34;coordinates&#34;:[25.833333,42.150000]}" id="NCID0ED1AE" xlink:type="simple">42°09'N, 25°50'E</named-content>
                  </named-content>
                </td><td rowspan="1" colspan="1">~ 153</td><td rowspan="1" colspan="1"><italic><tp:taxon-name><tp:taxon-name-part taxon-name-part-type="genus" reg="Salix">Salix</tp:taxon-name-part></tp:taxon-name></italic> sp. (soil)</td><td rowspan="1" colspan="1">18.10.1995 (<abbrev xmlns:xlink="http://www.w3.org/1999/xlink" xlink:title="Vlada Peneva" id="ABBRID0E11AE" xlink:type="simple">VP</abbrev>)</td></tr><tr><td rowspan="1" colspan="1">Veleka</td><td rowspan="1" colspan="1">Brodilovo, Burgas Province</td><td rowspan="1" colspan="1">
                  <named-content xmlns:xlink="http://www.w3.org/1999/xlink" content-type="dwc:verbatimCoordinates" xlink:type="simple">
                    <named-content content-type="geo-json" specific-use="{&#34;type&#34;:&#34;Point&#34;,&#34;coordinates&#34;:[27.859167,42.081389]}" id="NCID0EM2AE" xlink:type="simple">42°04'53"N, 27°51'33"E</named-content>
                  </named-content>
                </td><td rowspan="1" colspan="1">~ 15</td><td rowspan="1" colspan="1"><italic><tp:taxon-name><tp:taxon-name-part taxon-name-part-type="genus" reg="Alnus">Alnus</tp:taxon-name-part><tp:taxon-name-part taxon-name-part-type="species" reg="glutinosa">glutinosa</tp:taxon-name-part></tp:taxon-name></italic> (L.) (soil)</td><td rowspan="1" colspan="1">4.06.2019 (SA)</td></tr><tr><td rowspan="1" colspan="1">Danube (Southern Dobruja)</td><td rowspan="1" colspan="1">Vetren, Silistra Province</td><td rowspan="1" colspan="1">
                  <named-content xmlns:xlink="http://www.w3.org/1999/xlink" content-type="dwc:verbatimCoordinates" xlink:type="simple">
                    <named-content content-type="geo-json" specific-use="{&#34;type&#34;:&#34;Point&#34;,&#34;coordinates&#34;:[27.029722,44.140000]}" id="NCID0EU3AE" xlink:type="simple">44°08'24"N, 27°01'47"E</named-content>
                  </named-content>
                </td><td rowspan="1" colspan="1">~ 20</td><td rowspan="1" colspan="1"><italic><tp:taxon-name><tp:taxon-name-part taxon-name-part-type="genus" reg="Salix">Salix</tp:taxon-name-part></tp:taxon-name></italic> sp. (soil)<sup>b</sup></td><td rowspan="1" colspan="1">5.07.2021 (<abbrev xmlns:xlink="http://www.w3.org/1999/xlink" xlink:title="Vlada Peneva" id="ABBRID0EM4AE" xlink:type="simple">VP</abbrev>)</td></tr><tr><td rowspan="1" colspan="1">Danube (Southern Dobruja)</td><td rowspan="1" colspan="1">Komluka Island, Silistra Province</td><td rowspan="1" colspan="1">
                  <named-content xmlns:xlink="http://www.w3.org/1999/xlink" content-type="dwc:verbatimCoordinates" xlink:type="simple">
                    <named-content content-type="geo-json" specific-use="{&#34;type&#34;:&#34;Point&#34;,&#34;coordinates&#34;:[27.061111,44.134167]}" id="NCID0E54AE" xlink:type="simple">44°08'03"N, 27°03'40"E</named-content>
                  </named-content>
                </td><td rowspan="1" colspan="1">~ 20</td><td rowspan="1" colspan="1"><italic><tp:taxon-name><tp:taxon-name-part taxon-name-part-type="genus" reg="Populus">Populus</tp:taxon-name-part></tp:taxon-name></italic> sp. (soil)</td><td rowspan="1" colspan="1">5.07.2021 (<abbrev xmlns:xlink="http://www.w3.org/1999/xlink" xlink:title="Vlada Peneva" id="ABBRID0EV5AE" xlink:type="simple">VP</abbrev>)</td></tr><tr><td rowspan="1" colspan="1"><italic><tp:taxon-name><tp:taxon-name-part taxon-name-part-type="genus" reg="Mononchus">Mononchus</tp:taxon-name-part></tp:taxon-name></italic> sp.</td><td rowspan="1" colspan="1">Grafska, inflow of River Kopilovtsi (Balkan Mountains)</td><td rowspan="1" colspan="1">Waterfall “Durshin skok”, near Kopilovtsi, Montana Province</td><td rowspan="1" colspan="1">
                  <named-content xmlns:xlink="http://www.w3.org/1999/xlink" content-type="dwc:verbatimCoordinates" xlink:type="simple">
                    <named-content content-type="geo-json" specific-use="{&#34;type&#34;:&#34;Point&#34;,&#34;coordinates&#34;:[22.850278,43.327778]}" id="NCID0ES6AE" xlink:type="simple">43°19'40"N, 22°51'01"E</named-content>
                  </named-content>
                </td><td rowspan="1" colspan="1">~ 1048</td><td rowspan="1" colspan="1"><italic><tp:taxon-name><tp:taxon-name-part taxon-name-part-type="genus" reg="Fagus">Fagus</tp:taxon-name-part><tp:taxon-name-part taxon-name-part-type="species" reg="sylvatica">sylvatica</tp:taxon-name-part></tp:taxon-name></italic> L. (soil)</td><td rowspan="1" colspan="1">27.07.2000 (<abbrev xmlns:xlink="http://www.w3.org/1999/xlink" xlink:title="Vlada Peneva" id="ABBRID0EOAAG" xlink:type="simple">VP</abbrev>)</td></tr></tbody></table><table-wrap-foot><fn><p>Abbreviations: <abbrev xmlns:xlink="http://www.w3.org/1999/xlink" xlink:title="Rabia Soufi" id="ABBRID0EWAAG" xlink:type="simple">RS</abbrev>, Rabia Soufi; <abbrev xmlns:xlink="http://www.w3.org/1999/xlink" xlink:title="Stela Altash" id="ABBRID0E1AAG" xlink:type="simple">SD</abbrev>, Stela Altash; <abbrev xmlns:xlink="http://www.w3.org/1999/xlink" xlink:title="Vlada Peneva" id="ABBRID0E5AAG" xlink:type="simple">VP</abbrev>, Vlada Peneva. <sup>a</sup> Metres above sea level. <sup>b</sup> Type-population.</p></fn></table-wrap-foot></table-wrap><supplementary-material xmlns:xlink="http://www.w3.org/1999/xlink" id="S1" position="float" orientation="portrait" xlink:type="simple"><object-id content-type="doi" xlink:type="simple">10.3897/zookeys.1206.124237.suppl1</object-id><object-id content-type="arpha" xlink:type="simple">ED78FF3A-EB95-52BA-9E3B-3FF4FAE95970</object-id><label>Supplementary material 1</label><caption><p>Photomicrographs of sequenced specimens of <italic><tp:taxon-name><tp:taxon-name-part taxon-name-part-type="genus" reg="Coomansus">Coomansus</tp:taxon-name-part><tp:taxon-name-part taxon-name-part-type="species" reg="parvus">parvus</tp:taxon-name-part></tp:taxon-name></italic>, <italic><tp:taxon-name><tp:taxon-name-part taxon-name-part-type="genus" reg="Mononchus">Mononchus</tp:taxon-name-part><tp:taxon-name-part taxon-name-part-type="species" reg="pseudoaquaticus">pseudoaquaticus</tp:taxon-name-part></tp:taxon-name></italic> sp. nov., and <italic><tp:taxon-name><tp:taxon-name-part taxon-name-part-type="genus" reg="Mononchus">M.</tp:taxon-name-part><tp:taxon-name-part taxon-name-part-type="species" reg="truncatus">truncatus</tp:taxon-name-part></tp:taxon-name></italic></p></caption><statement content-type="dataType"><label>Data type</label><p>pdf</p></statement><media xlink:href="zookeys-1206-137_article-124237__-s001.pdf" mimetype="application" mime-subtype="pdf" position="float" orientation="portrait" xlink:type="simple" id="oo_1086401.pdf"><uri content-type="original_file" xlink:type="simple">https://binary.pensoft.net/file/1086401</uri></media><permissions><license xlink:type="simple"><license-p>This dataset is made available under the Open Database License (http://opendatacommons.org/licenses/odbl/1.0/). The Open Database License (ODbL) is a license agreement intended to allow users to freely share, modify, and use this Dataset while maintaining this same freedom for others, provided that the original source and author(s) are credited.</license-p></license></permissions><attrib specific-use="authors">Stela Altash, Aneta Kostadinova, Vlada Peneva</attrib></supplementary-material><supplementary-material xmlns:xlink="http://www.w3.org/1999/xlink" id="S2" position="float" orientation="portrait" xlink:type="simple"><object-id content-type="doi" xlink:type="simple">10.3897/zookeys.1206.124237.suppl2</object-id><object-id content-type="arpha" xlink:type="simple">DAAE38F3-0F9C-5A90-8FAD-6E0C94D2A592</object-id><label>Supplementary material 2</label><caption><p>Comparative morphometric data for females of <italic><tp:taxon-name><tp:taxon-name-part taxon-name-part-type="genus" reg="Coomansus">Coomansus</tp:taxon-name-part><tp:taxon-name-part taxon-name-part-type="species" reg="parvus">parvus</tp:taxon-name-part></tp:taxon-name></italic>, <italic><tp:taxon-name><tp:taxon-name-part taxon-name-part-type="genus" reg="Mononchus">Mononchus</tp:taxon-name-part><tp:taxon-name-part taxon-name-part-type="species" reg="aquaticus">aquaticus</tp:taxon-name-part></tp:taxon-name></italic>, <italic><tp:taxon-name><tp:taxon-name-part taxon-name-part-type="genus" reg="Mononchus">M.</tp:taxon-name-part><tp:taxon-name-part taxon-name-part-type="species" reg="pseudoaquaticus">pseudoaquaticus</tp:taxon-name-part></tp:taxon-name></italic> sp. nov., and <italic><tp:taxon-name><tp:taxon-name-part taxon-name-part-type="genus" reg="Mononchus">Mononchus</tp:taxon-name-part><tp:taxon-name-part taxon-name-part-type="species" reg="truncatus">truncatus</tp:taxon-name-part></tp:taxon-name></italic></p></caption><statement content-type="dataType"><label>Data type</label><p>pdf</p></statement><media xlink:href="zookeys-1206-137_article-124237__-s002.pdf" mimetype="application" mime-subtype="pdf" position="float" orientation="portrait" xlink:type="simple" id="oo_1086402.pdf"><uri content-type="original_file" xlink:type="simple">https://binary.pensoft.net/file/1086402</uri></media><permissions><license xlink:type="simple"><license-p>This dataset is made available under the Open Database License (http://opendatacommons.org/licenses/odbl/1.0/). The Open Database License (ODbL) is a license agreement intended to allow users to freely share, modify, and use this Dataset while maintaining this same freedom for others, provided that the original source and author(s) are credited.</license-p></license></permissions><attrib specific-use="authors">Stela Altash, Aneta Kostadinova, Vlada Peneva</attrib></supplementary-material></tp:treatment-sec><ref-list><ref id="B43"><mixed-citation xmlns:xlink="http://www.w3.org/1999/xlink" xlink:type="simple"><person-group><name name-style="western"><surname>Lazarova</surname><given-names>S</given-names></name><name name-style="western"><surname>Peneva</surname><given-names>V</given-names></name><name name-style="western"><surname>Nedelchev</surname><given-names>S</given-names></name></person-group> (<year>2004</year>) <article-title>New records of plant nematodes from Bulgaria.</article-title><source>Dokladi na Bulgarskata Akademiâ na Naukite</source><volume>57</volume>: <fpage>97</fpage>–<lpage>98</lpage>.</mixed-citation></ref><ref id="B45"><mixed-citation xmlns:xlink="http://www.w3.org/1999/xlink" xlink:type="simple"><person-group><name name-style="western"><surname>Mejía-Madrid</surname><given-names>HH</given-names></name></person-group> (<year>2018</year>) <article-title>Soil nematode abundance and diversity from four vegetation types in Central Mexico.</article-title><source>Nematology</source><volume>20</volume>(<issue>1</issue>): <fpage>15</fpage>–<lpage>32</lpage>. <ext-link xlink:href="10.1163/15685411-00003119" ext-link-type="doi" xlink:type="simple">https://doi.org/10.1163/15685411-00003119</ext-link></mixed-citation></ref><ref id="B9"><mixed-citation xmlns:xlink="http://www.w3.org/1999/xlink" xlink:type="simple"><person-group><name name-style="western"><surname>Baqri</surname><given-names>SZ</given-names></name><name name-style="western"><surname>Jairajpuri</surname><given-names>MS</given-names></name></person-group> (<year>1972</year>) <article-title>Studies on <tp:taxon-name><tp:taxon-name-part taxon-name-part-type="order">Mononchida</tp:taxon-name-part></tp:taxon-name> of India V. Some observations on the morphology of <italic><tp:taxon-name><tp:taxon-name-part taxon-name-part-type="genus">Mononchus</tp:taxon-name-part><tp:taxon-name-part taxon-name-part-type="species">aquaticus</tp:taxon-name-part></tp:taxon-name></italic> Coetzee, 1968 with remarks on its status.</article-title><source>Iranian Journal of Nematology</source><volume>2</volume>: <fpage>105</fpage>–<lpage>116</lpage>.</mixed-citation></ref><ref id="B15"><mixed-citation xmlns:xlink="http://www.w3.org/1999/xlink" xlink:type="simple"><person-group><name name-style="western"><surname>Coetzee</surname><given-names>V</given-names></name></person-group> (<year>1968</year>) <article-title>Southern African Species of the genera <italic><tp:taxon-name><tp:taxon-name-part taxon-name-part-type="genus">Mononchus</tp:taxon-name-part></tp:taxon-name></italic> and <italic><tp:taxon-name><tp:taxon-name-part taxon-name-part-type="genus">Prionchulus</tp:taxon-name-part></tp:taxon-name></italic> (<tp:taxon-name><tp:taxon-name-part taxon-name-part-type="family">Mononchidae</tp:taxon-name-part></tp:taxon-name>).</article-title><source>Nematologica</source><volume>14</volume>(<issue>1</issue>): <fpage>63</fpage>–<lpage>76</lpage>. <ext-link xlink:href="10.1163/187529268X00651" ext-link-type="doi" xlink:type="simple">https://doi.org/10.1163/187529268X00651</ext-link></mixed-citation></ref><ref id="B6"><mixed-citation xmlns:xlink="http://www.w3.org/1999/xlink" xlink:type="simple"><person-group><name name-style="western"><surname>Andrássy</surname><given-names>I</given-names></name></person-group> (<year>2011a</year>) <article-title>Three new species of the genus <italic><tp:taxon-name><tp:taxon-name-part taxon-name-part-type="genus">Mononchus</tp:taxon-name-part></tp:taxon-name></italic> (<tp:taxon-name><tp:taxon-name-part taxon-name-part-type="phylum">Nematoda</tp:taxon-name-part></tp:taxon-name>: <tp:taxon-name><tp:taxon-name-part taxon-name-part-type="order">Mononchida</tp:taxon-name-part></tp:taxon-name>), and the “real” <italic><tp:taxon-name><tp:taxon-name-part taxon-name-part-type="genus">Mononchus</tp:taxon-name-part><tp:taxon-name-part taxon-name-part-type="species">truncatus</tp:taxon-name-part></tp:taxon-name></italic> Bastian.</article-title><source>Journal of Natural History</source><volume>45</volume>(<issue>5–6</issue>): <fpage>303</fpage>–<lpage>326</lpage>. <ext-link xlink:href="10.1080/00222933.2010.524947" ext-link-type="doi" xlink:type="simple">https://doi.org/10.1080/00222933.2010.524947</ext-link></mixed-citation></ref><ref id="B57"><mixed-citation xmlns:xlink="http://www.w3.org/1999/xlink" xlink:type="simple"><person-group><name name-style="western"><surname>Shah</surname><given-names>AA</given-names></name><name name-style="western"><surname>Hussain</surname><given-names>A</given-names></name></person-group> (<year>2016</year>) <article-title>Descriptions of three new species of <italic><tp:taxon-name><tp:taxon-name-part taxon-name-part-type="genus">Mononchus</tp:taxon-name-part></tp:taxon-name></italic> (<tp:taxon-name><tp:taxon-name-part taxon-name-part-type="phylum">Nematoda</tp:taxon-name-part></tp:taxon-name>: <tp:taxon-name><tp:taxon-name-part taxon-name-part-type="order">Mononchida</tp:taxon-name-part></tp:taxon-name>) from Jammu and Kashmir State, India.</article-title><source>International Journal of Nematology</source><volume>26</volume>: <fpage>29</fpage>–<lpage>40</lpage>.</mixed-citation></ref><ref id="B4"><mixed-citation xmlns:xlink="http://www.w3.org/1999/xlink" xlink:type="simple"><person-group><name name-style="western"><surname>Andrássy</surname><given-names>I</given-names></name></person-group> (<year>1993</year>) <article-title>A taxonomic survey of the family <tp:taxon-name><tp:taxon-name-part taxon-name-part-type="family">Mononchidae</tp:taxon-name-part></tp:taxon-name> (<tp:taxon-name><tp:taxon-name-part taxon-name-part-type="phylum">Nematoda</tp:taxon-name-part></tp:taxon-name>).</article-title><source>Acta Zoologica Hungarica</source><volume>39</volume>: <fpage>13</fpage>–<lpage>60</lpage>.</mixed-citation></ref></ref-list></tp:taxon-treatment>
