# Supplementary material for: ﻿Integrative taxonomic study of mononchid nematodes from riparian habitats in Bulgaria. I. Genera Mononchus Bastian, 1865 and Coomansus Jairajpuri & Khan, 1977 with the description of Mononchuspseudoaquaticus sp. nov. and a key to the species of Mononchus
Source: Zookeys. 2024 Jul 5;1206:137–80. doi: 10.3897/zookeys.1206.124237 (PMC11245642; doi:10.3897/zookeys.1206.124237)
Supplement: XML Treatment for Mononchus truncatus [file zookeys.1206.124237-treatment3.xml]

<!DOCTYPE tp:taxon-treatment
  PUBLIC "-//TaxonX//DTD Taxonomic Treatment Publishing DTD v0 20100105//EN" "tax-treatment-NSO.dtd">
<tp:taxon-treatment xmlns:tp="http://www.plazi.org/taxpub"><tp:treatment-meta><kwd-group><label>Taxon classification</label><kwd>
                  <named-content content-type="kingdom">Animalia</named-content>
                </kwd><kwd>
                  <named-content content-type="order">Mononchida</named-content>
                </kwd><kwd>
                  <named-content content-type="family">Mononchidae</named-content>
                </kwd></kwd-group><mixed-citation publication-type="journal"><person-group><name><surname>Altash</surname><given-names>Stela</given-names></name><name><surname>Kostadinova</surname><given-names>Aneta</given-names></name><name><surname>Peneva</surname><given-names>Vlada</given-names></name></person-group><article-title>﻿Integrative taxonomic study of mononchid nematodes from riparian habitats in Bulgaria. I. Genera <italic><tp:taxon-name><tp:taxon-name-part taxon-name-part-type="genus" reg="Mononchus">Mononchus</tp:taxon-name-part></tp:taxon-name></italic> Bastian, 1865 and <italic><tp:taxon-name><tp:taxon-name-part taxon-name-part-type="genus" reg="Coomansus">Coomansus</tp:taxon-name-part></tp:taxon-name></italic> Jairajpuri &amp; Khan, 1977 with the description of <italic><tp:taxon-name><tp:taxon-name-part taxon-name-part-type="genus" reg="Mononchus">Mononchus</tp:taxon-name-part><tp:taxon-name-part taxon-name-part-type="species" reg="pseudoaquaticus">pseudoaquaticus</tp:taxon-name-part></tp:taxon-name></italic> sp. nov. and a key to the species of <italic><tp:taxon-name><tp:taxon-name-part taxon-name-part-type="genus" reg="Mononchus">Mononchus</tp:taxon-name-part></tp:taxon-name></italic></article-title><source>Zookeys</source><day>05</day><month>07</month><year>2024</year><volume>1206</volume><fpage>137</fpage><lpage>180</lpage><pub-id pub-id-type="doi">10.3897/zookeys.1206.124237</pub-id></mixed-citation></tp:treatment-meta><tp:nomenclature><label>﻿</label><tp:taxon-name>
                <object-id xmlns:xlink="http://www.w3.org/1999/xlink" content-type="arpha" xlink:type="simple">A2BBBEAC-3913-56C1-9139-9832328C4D4C</object-id>
                <tp:taxon-name-part taxon-name-part-type="genus" reg="Mononchus">Mononchus</tp:taxon-name-part>
                <tp:taxon-name-part taxon-name-part-type="species" reg="truncatus">truncatus</tp:taxon-name-part>
              </tp:taxon-name><tp:taxon-authority>Bastian, 1865</tp:taxon-authority><xref ref-type="fig" rid="F8">Figs 8</xref><xref ref-type="fig" rid="F9">, 9</xref></tp:nomenclature><tp:treatment-sec sec-type="description" id="SECID0EQBBI"><title>Description.</title><p><bold>Female</bold> [Based on 14 specimens from 6 localities; see Table <xref ref-type="table" rid="T4">4</xref> for measurements.] Body of most specimens straight, with only last part of tail ventrally curved (body C-shaped upon fixation in a few specimens), comparatively slender, body diameter at mid-body 53–71. Cuticle smooth under light microscope, 2–3 thick along most of body, thicker (4–5) in post-anal region. Lip region rounded, continuous with adjoining body, papillae small, cephalic papillae very small and rounded, labial papillae somewhat larger and conical. Body at posterior end of pharynx 1.2–1.4 times as wide as body width at lip region. Amphids with oval apertures, situated at the beginning or middle of buccal capsule, at 11 ± 1 (10–13) (<italic>n</italic> = 12) from anterior end and 40 ± 3 (37–44) (<italic>n</italic> = 12) from posterior end of buccal capsule, aperture 4.5 ± 0.5 (4–5) (<italic>n</italic> = 12) wide. Buccal capsule oval, tapering at base, 2.0–2.3 as long as wide or 1.3–1.7 times as long as lip region width; its ventral wall 2–3 thick, dorsal wall posterior to dorsal tooth ~ 3–5 thick. Dorsal tooth strong, its anterior margin 5 ± 0.6 (4–6) (<italic>n</italic> = 12) wide, located at 11 ± 0.5 (10–12) from anterior end of buccal capsule. Ventral wall with short, not so well visible rib, ventro-sublateral transverse ribs located at level of tooth apex or slightly more anterior. Nerve-ring at 127 ± 8 (116–144) (<italic>n</italic> = 12) from anterior end of body. Excretory pore weakly marked, posterior to nerve-ring. Reproductive system amphidelphic. Anterior genital branch 193 ± 14 (175–223) long, posterior branch somewhat longer, 204 ± 16 (187–240) long. Ovaries well developed, not reaching uterus-oviduct junction; anterior ovary 107 ± 17 (75–142) (<italic>n</italic> = 12) long, posterior ovary 114 ± 18 (95–146) (<italic>n</italic> = 12) long. Oviduct with marked <italic>pars dilatata oviductus</italic>, 33 ± 7 (20–45) wide. Uteri thick-walled tubes, 40–60 long, length ranges for anterior and posterior uterus almost identical. Vagina with straight walls, 28 ± 3 in length representing 24–33% of corresponding body width; <italic>pars refringens vaginae</italic> as two rounded drop-shaped pieces with smooth surface, 3–5 long and 2–3 wide. Vulva transverse, not protruding. Vulva-anus distance equals 2.3–3.3 tail lengths. Tail long, slender, curved ventrally in second part, length representing 11–13% of total body length, 11–13 µm wide at cylindrical part, with rounded and slightly swollen tip. Caudal glands moderately developed, arranged in group, spinneret terminal. <bold>Male.</bold> Not found.</p><table-wrap id="T4" position="float" orientation="portrait"><label>Table 4.</label><caption><p>Morphometric data for females of <italic><tp:taxon-name><tp:taxon-name-part taxon-name-part-type="genus" reg="Mononchus">Mononchus</tp:taxon-name-part><tp:taxon-name-part taxon-name-part-type="species" reg="truncatus">truncatus</tp:taxon-name-part></tp:taxon-name></italic> collected in six riparian localities in Bulgaria.</p></caption><table id="TID0EANBK" rules="all"><tbody><tr><th rowspan="1" colspan="1">Locality</th><th rowspan="1" colspan="1">Shiroka Laka, Smolyan Province</th><th rowspan="1" colspan="1">Teshel, Smolyan Province</th><th rowspan="1" colspan="1">Near Primorsko, Burgas Province</th><th rowspan="1" colspan="1">Slivarovo, Burgas Province</th><th rowspan="1" colspan="1">Near Plovdiv, Plovdiv Province</th><th rowspan="1" colspan="1">Vetren, Silistra Province</th></tr><tr><th rowspan="1" colspan="1">River</th><th rowspan="1" colspan="1">Shirokoleshka (Rhodope Mountains)</th><th rowspan="1" colspan="1">Trigradska (Rhodope Mountains)</th><th rowspan="1" colspan="1">Dyavolska (Strandzha Mountains)</th><th rowspan="1" colspan="1">Rezovska (Strandzha Mountains)</th><th rowspan="1" colspan="1">Maritsa (Upper Thracian Plain)</th><th rowspan="1" colspan="1">Danube (Southern Dobruja)</th></tr><tr><th rowspan="1" colspan="1">Habitat</th><th rowspan="1" colspan="1"><italic><tp:taxon-name><tp:taxon-name-part taxon-name-part-type="genus" reg="Salix">Salix</tp:taxon-name-part></tp:taxon-name></italic> sp. (soil)</th><th rowspan="1" colspan="1"><italic><tp:taxon-name><tp:taxon-name-part taxon-name-part-type="genus" reg="Salix">Salix</tp:taxon-name-part></tp:taxon-name></italic> sp. (litter)</th><th rowspan="1" colspan="1"><italic><tp:taxon-name><tp:taxon-name-part taxon-name-part-type="genus" reg="Fraxinus">Fraxinus</tp:taxon-name-part><tp:taxon-name-part taxon-name-part-type="species" reg="excelsior">excelsior</tp:taxon-name-part></tp:taxon-name></italic> (soil)</th><th rowspan="1" colspan="1"><italic><tp:taxon-name><tp:taxon-name-part taxon-name-part-type="genus" reg="Ulmus">Ulmus</tp:taxon-name-part><tp:taxon-name-part taxon-name-part-type="species" reg="laevis">laevis</tp:taxon-name-part></tp:taxon-name></italic> (soil)</th><th rowspan="1" colspan="1"><italic><tp:taxon-name><tp:taxon-name-part taxon-name-part-type="genus" reg="Salix">Salix</tp:taxon-name-part></tp:taxon-name></italic> sp. (soil)</th><th rowspan="1" colspan="1"><italic><tp:taxon-name><tp:taxon-name-part taxon-name-part-type="genus" reg="Salix">Salix</tp:taxon-name-part></tp:taxon-name></italic> sp. (soil)</th></tr><tr><th rowspan="1" colspan="1">
                        <italic>n</italic>
                      </th><th rowspan="1" colspan="1">(<italic>n</italic> = 6)</th><th rowspan="1" colspan="1">(<italic>n</italic> = 1)</th><th rowspan="1" colspan="1">(<italic>n</italic> = 1)</th><th rowspan="1" colspan="1">(<italic>n</italic> = 3)</th><th rowspan="1" colspan="1">(<italic>n</italic> = 1)</th><th rowspan="1" colspan="1">(<italic>n</italic> = 2)</th></tr><tr><td rowspan="1" colspan="1"><italic>L</italic> (mm)</td><td rowspan="1" colspan="1">1.94 ± 1.08 (1.83–2.09)</td><td rowspan="1" colspan="1">1.89</td><td rowspan="1" colspan="1">2.06</td><td rowspan="1" colspan="1">1.77, 1.85, 1.84</td><td rowspan="1" colspan="1">1.83</td><td rowspan="1" colspan="1">1.89, 1.91</td></tr><tr><td rowspan="1" colspan="1">
                        <italic>a</italic>
                      </td><td rowspan="1" colspan="1">30.6 ± 2.5 (27–34)</td><td rowspan="1" colspan="1">26.5</td><td rowspan="1" colspan="1">38.9</td><td rowspan="1" colspan="1">32.1, 33.7, 29.2</td><td rowspan="1" colspan="1">33.3</td><td rowspan="1" colspan="1">33.7, 32.4</td></tr><tr><td rowspan="1" colspan="1">
                        <italic>b</italic>
                      </td><td rowspan="1" colspan="1">4.1 ± 0.2 (3.7–4.3)</td><td rowspan="1" colspan="1">4.0</td><td rowspan="1" colspan="1">3.9</td><td rowspan="1" colspan="1">4.0, 4.2, 4.1</td><td rowspan="1" colspan="1">4.2</td><td rowspan="1" colspan="1">4.0, 4.2</td></tr><tr><td rowspan="1" colspan="1">
                        <italic>c</italic>
                      </td><td rowspan="1" colspan="1">8.3 ± 0.2 (8.1–8.7)</td><td rowspan="1" colspan="1">8.6</td><td rowspan="1" colspan="1">8.2</td><td rowspan="1" colspan="1">7.8, 8.0, 8.2</td><td rowspan="1" colspan="1">8.2</td><td rowspan="1" colspan="1">8.9, 9.3</td></tr><tr><td rowspan="1" colspan="1"><italic>c</italic>’</td><td rowspan="1" colspan="1">5.5 ± 0.4 (5.0–6.0)</td><td rowspan="1" colspan="1">5.5</td><td rowspan="1" colspan="1">6.1</td><td rowspan="1" colspan="1">6.7, 6.3, 6.2</td><td rowspan="1" colspan="1">6.2</td><td rowspan="1" colspan="1">5.0, 5.0</td></tr><tr><td rowspan="1" colspan="1"><italic>V</italic> (%)</td><td rowspan="1" colspan="1">55.2 ± 1.3 (53.4–57.3)</td><td rowspan="1" colspan="1">54.0</td><td rowspan="1" colspan="1">53.9</td><td rowspan="1" colspan="1">57.6, 53.1, 53.2</td><td rowspan="1" colspan="1">52.6</td><td rowspan="1" colspan="1">54.3, 53.8</td></tr><tr><td rowspan="1" colspan="1"><italic>G1</italic> (%)</td><td rowspan="1" colspan="1">10.1 ± 0.6 (9.5–10.9)</td><td rowspan="1" colspan="1">9.6</td><td rowspan="1" colspan="1">10.0</td><td rowspan="1" colspan="1">11.3, 9.6, 10.3</td><td rowspan="1" colspan="1">10.2</td><td rowspan="1" colspan="1">9.7, 9.8</td></tr><tr><td rowspan="1" colspan="1"><italic>G2</italic> (%)</td><td rowspan="1" colspan="1">10.4 ± 0.6 (9.7–11.6)</td><td rowspan="1" colspan="1">11.4</td><td rowspan="1" colspan="1">11.6</td><td rowspan="1" colspan="1">11.8, 10.4, 10.2</td><td rowspan="1" colspan="1">10.8</td><td rowspan="1" colspan="1">9.9, 10.1</td></tr><tr><td rowspan="1" colspan="1">Buccal capsule length</td><td rowspan="1" colspan="1">43 ± 2 (40–44)</td><td rowspan="1" colspan="1">44</td><td rowspan="1" colspan="1">44</td><td rowspan="1" colspan="1">42, 42, 41</td><td rowspan="1" colspan="1">40</td><td rowspan="1" colspan="1">42, 42</td></tr><tr><td rowspan="1" colspan="1">Buccal capsule width</td><td rowspan="1" colspan="1">20 ± 1 (19–22)</td><td rowspan="1" colspan="1">21</td><td rowspan="1" colspan="1">21</td><td rowspan="1" colspan="1">18, 19, 19</td><td rowspan="1" colspan="1">19</td><td rowspan="1" colspan="1">19, 20</td></tr><tr><td rowspan="1" colspan="1">Tooth apex from anterior end of buccal capsule</td><td rowspan="1" colspan="1">12 ± 1 (11–12)</td><td rowspan="1" colspan="1">11</td><td rowspan="1" colspan="1">11</td><td rowspan="1" colspan="1">11, 11, 11</td><td rowspan="1" colspan="1">10</td><td rowspan="1" colspan="1">11, 12</td></tr><tr><td rowspan="1" colspan="1">Position of tooth apex (%)<sup>a</sup></td><td rowspan="1" colspan="1">27 ± 1 (26–29)</td><td rowspan="1" colspan="1">25</td><td rowspan="1" colspan="1">25</td><td rowspan="1" colspan="1">26, 27, 27</td><td rowspan="1" colspan="1">26</td><td rowspan="1" colspan="1">26, 27</td></tr><tr><td rowspan="1" colspan="1">Excretory pore from anterior end</td><td rowspan="1" colspan="1">148 ± 16 (137–176) (<italic>n</italic> = 5)</td><td rowspan="1" colspan="1">150</td><td rowspan="1" colspan="1">–</td><td rowspan="1" colspan="1">138, 141, 142</td><td rowspan="1" colspan="1">134</td><td rowspan="1" colspan="1">156, 146</td></tr><tr><td rowspan="1" colspan="1">Nerve-ring from anterior end</td><td rowspan="1" colspan="1">126 ± 10 (116–144) (<italic>n</italic> = 5)</td><td rowspan="1" colspan="1">–</td><td rowspan="1" colspan="1">140</td><td rowspan="1" colspan="1">138, 141, 142</td><td rowspan="1" colspan="1">122</td><td rowspan="1" colspan="1">129, 129</td></tr><tr><td rowspan="1" colspan="1">Pharynx length</td><td rowspan="1" colspan="1">479 ± 34 (423–518)</td><td rowspan="1" colspan="1">468</td><td rowspan="1" colspan="1">525</td><td rowspan="1" colspan="1">439, 443, 446</td><td rowspan="1" colspan="1">437</td><td rowspan="1" colspan="1">468, 450</td></tr><tr><td rowspan="1" colspan="1">Lip region height</td><td rowspan="1" colspan="1">9 ± 1 (8–11)</td><td rowspan="1" colspan="1">9</td><td rowspan="1" colspan="1">10</td><td rowspan="1" colspan="1">10, 10, 9</td><td rowspan="1" colspan="1">10</td><td rowspan="1" colspan="1">9, 11</td></tr><tr><td rowspan="1" colspan="1">Lip region width</td><td rowspan="1" colspan="1">29 ± 1 (28–30)</td><td rowspan="1" colspan="1">26</td><td rowspan="1" colspan="1">30</td><td rowspan="1" colspan="1">26, 26, 25</td><td rowspan="1" colspan="1">26</td><td rowspan="1" colspan="1">27, 25</td></tr><tr><td rowspan="1" colspan="1">Amphid from base of buccal capsule</td><td rowspan="1" colspan="1">40 ± 3 (37–44)</td><td rowspan="1" colspan="1">41</td><td rowspan="1" colspan="1">44</td><td rowspan="1" colspan="1">–, 39, 39</td><td rowspan="1" colspan="1">37</td><td rowspan="1" colspan="1">41, 38</td></tr><tr><td rowspan="1" colspan="1">Amphid from anterior end</td><td rowspan="1" colspan="1">12 ± 1 (10–13) (<italic>n</italic> = 4)</td><td rowspan="1" colspan="1">10</td><td rowspan="1" colspan="1">11</td><td rowspan="1" colspan="1">–, 12, 10</td><td rowspan="1" colspan="1">13</td><td rowspan="1" colspan="1">12, 11</td></tr><tr><td rowspan="1" colspan="1">Maximum body diameter</td><td rowspan="1" colspan="1">64 ± 6 (55–70)</td><td rowspan="1" colspan="1">71</td><td rowspan="1" colspan="1">53</td><td rowspan="1" colspan="1">55, 55, 63</td><td rowspan="1" colspan="1">55</td><td rowspan="1" colspan="1">56, 59</td></tr><tr><td rowspan="1" colspan="1">Body diameter at pharynx base</td><td rowspan="1" colspan="1">58 ± 4 (51–61)</td><td rowspan="1" colspan="1">53</td><td rowspan="1" colspan="1">52</td><td rowspan="1" colspan="1">51, 55, 58</td><td rowspan="1" colspan="1">53</td><td rowspan="1" colspan="1">53, 56</td></tr><tr><td rowspan="1" colspan="1">Body diameter at mid-body</td><td rowspan="1" colspan="1">61 ± 4 (53–65)</td><td rowspan="1" colspan="1">71</td><td rowspan="1" colspan="1">53</td><td rowspan="1" colspan="1">55, 55, 63</td><td rowspan="1" colspan="1">55</td><td rowspan="1" colspan="1">55, 59</td></tr><tr><td rowspan="1" colspan="1">Body diameter at vagina</td><td rowspan="1" colspan="1">64 ± 6 (55–70)</td><td rowspan="1" colspan="1">71</td><td rowspan="1" colspan="1">53</td><td rowspan="1" colspan="1">53, 54, 60</td><td rowspan="1" colspan="1">55</td><td rowspan="1" colspan="1">56, 59</td></tr><tr><td rowspan="1" colspan="1">Body diameter at anus</td><td rowspan="1" colspan="1">42 ± 3 (38–47)</td><td rowspan="1" colspan="1">40</td><td rowspan="1" colspan="1">41</td><td rowspan="1" colspan="1">34, 37, 36</td><td rowspan="1" colspan="1">34</td><td rowspan="1" colspan="1">42, 41</td></tr><tr><td rowspan="1" colspan="1">Anterior genital branch length</td><td rowspan="1" colspan="1">196 ± 18 (175–223)</td><td rowspan="1" colspan="1">181</td><td rowspan="1" colspan="1">206</td><td rowspan="1" colspan="1">199, 179, 189</td><td rowspan="1" colspan="1">207</td><td rowspan="1" colspan="1">182, 188</td></tr><tr><td rowspan="1" colspan="1">Posterior genital branch length</td><td rowspan="1" colspan="1">203 ± 13 (190–220)</td><td rowspan="1" colspan="1">215</td><td rowspan="1" colspan="1">240</td><td rowspan="1" colspan="1">208, 193, 187</td><td rowspan="1" colspan="1">215</td><td rowspan="1" colspan="1">187, 193</td></tr><tr><td rowspan="1" colspan="1">Anterior ovary length</td><td rowspan="1" colspan="1">98 ± 15 (75–115) (<italic>n</italic> = 5)</td><td rowspan="1" colspan="1">125</td><td rowspan="1" colspan="1">120</td><td rowspan="1" colspan="1">108, 91, –</td><td rowspan="1" colspan="1">142</td><td rowspan="1" colspan="1">107, 107</td></tr><tr><td rowspan="1" colspan="1">Posterior ovary length</td><td rowspan="1" colspan="1">106 ± 16 (95–135) (<italic>n</italic> = 5)</td><td rowspan="1" colspan="1">125</td><td rowspan="1" colspan="1">146</td><td rowspan="1" colspan="1">100, 109, –</td><td rowspan="1" colspan="1">141</td><td rowspan="1" colspan="1">101, 120</td></tr><tr><td rowspan="1" colspan="1">Vagina length</td><td rowspan="1" colspan="1">17 ± 1 (15–17)</td><td rowspan="1" colspan="1">17</td><td rowspan="1" colspan="1">14</td><td rowspan="1" colspan="1">–, 18, 17</td><td rowspan="1" colspan="1">17</td><td rowspan="1" colspan="1">17, 16</td></tr><tr><td rowspan="1" colspan="1">Rectum length</td><td rowspan="1" colspan="1">31 ± 1 (29–33)</td><td rowspan="1" colspan="1">36</td><td rowspan="1" colspan="1">27</td><td rowspan="1" colspan="1">29, 32, 31</td><td rowspan="1" colspan="1">28</td><td rowspan="1" colspan="1">32, 30</td></tr><tr><td rowspan="1" colspan="1">Tail length</td><td rowspan="1" colspan="1">234 ± 11 (225–254)</td><td rowspan="1" colspan="1">218</td><td rowspan="1" colspan="1">252</td><td rowspan="1" colspan="1">227, 232, 224</td><td rowspan="1" colspan="1">211</td><td rowspan="1" colspan="1">212, 205</td></tr></tbody></table><table-wrap-foot><fn><p><sup>a</sup> Distance from tooth apex to anterior end of buccal capsule as % of buccal capsule length from its anterior end.</p></fn></table-wrap-foot></table-wrap></tp:treatment-sec><tp:treatment-sec sec-type="material" id="SECID0EG6BI"><title>Voucher material.</title><p>Ten specimens are deposited in the Nematode Collection of the Institute of Biodiversity and Ecosystem Research, Bulgarian Academy of Sciences, under the accession numbers IBER-BAS NC 5/1, IBER-BAS NC 16/1-6, IBER-BAS NC 17/1, IBER-BAS NC 18/3, IBER-BAS NC 30/13, IBER-BAS NC 311/7-9. Photovouchers for the sequenced specimens are provided in Suppl. material <xref ref-type="supplementary-material" rid="S1">1</xref>: figs S5–S7.</p></tp:treatment-sec><tp:treatment-sec sec-type="habitat" id="SECID0EQ6BI"><title>Habitats and localities.</title><p>Soil around roots of <italic><tp:taxon-name><tp:taxon-name-part taxon-name-part-type="genus" reg="Fraxinus">F.</tp:taxon-name-part><tp:taxon-name-part taxon-name-part-type="species" reg="excelsior">excelsior</tp:taxon-name-part></tp:taxon-name></italic>, <italic><tp:taxon-name><tp:taxon-name-part taxon-name-part-type="genus" reg="Ulmus">U.</tp:taxon-name-part><tp:taxon-name-part taxon-name-part-type="species" reg="laevis">laevis</tp:taxon-name-part></tp:taxon-name></italic>, <italic><tp:taxon-name><tp:taxon-name-part taxon-name-part-type="genus" reg="Alnus">A.</tp:taxon-name-part><tp:taxon-name-part taxon-name-part-type="species" reg="glutinosa">glutinosa</tp:taxon-name-part></tp:taxon-name></italic> and <italic><tp:taxon-name><tp:taxon-name-part taxon-name-part-type="genus" reg="Salix">Salix</tp:taxon-name-part></tp:taxon-name></italic> sp. and litter around <italic><tp:taxon-name><tp:taxon-name-part taxon-name-part-type="genus" reg="Salix">Salix</tp:taxon-name-part></tp:taxon-name></italic> sp. along banks of the rivers Shirokoleshka, Trigradska, Dyavolska, Rezovska, Veleka, Maritsa, and Danube (see Table <xref ref-type="table" rid="T1">1</xref> for details).</p></tp:treatment-sec><tp:treatment-sec sec-type="Representative DNA sequences" id="SECID0EJBCI"><title>Representative DNA sequences.</title><p>28S rRNA gene (GenBank: <ext-link xmlns:xlink="http://www.w3.org/1999/xlink" ext-link-type="gen" xlink:href="PP768890" xlink:type="simple">PP768890</ext-link>–<ext-link xmlns:xlink="http://www.w3.org/1999/xlink" ext-link-type="gen" xlink:href="PP768892" xlink:type="simple">PP768892</ext-link>); 18S rRNA gene (<ext-link xmlns:xlink="http://www.w3.org/1999/xlink" ext-link-type="gen" xlink:href="PP768901" xlink:type="simple">PP768901</ext-link>).</p></tp:treatment-sec><tp:treatment-sec sec-type="distribution" id="SECID0E5BCI"><title>Distribution.</title><p>According to the abundant published data for materials reported as <italic><tp:taxon-name><tp:taxon-name-part taxon-name-part-type="genus" reg="Mononchus">M.</tp:taxon-name-part><tp:taxon-name-part taxon-name-part-type="species" reg="truncatus">truncatus</tp:taxon-name-part></tp:taxon-name></italic>, this species appears to exhibit a worldwide distribution. However, we agree with <xref ref-type="bibr" rid="B6">Andrássy (2011a)</xref> who doubted that all of the records referring to M. <italic><tp:taxon-name><tp:taxon-name-part taxon-name-part-type="genus" reg="Mononchus"/><tp:taxon-name-part taxon-name-part-type="species" reg="truncatus">truncatus</tp:taxon-name-part></tp:taxon-name></italic> concern in fact this species. In Bulgaria, <italic><tp:taxon-name><tp:taxon-name-part taxon-name-part-type="genus" reg="Mononchus">M.</tp:taxon-name-part><tp:taxon-name-part taxon-name-part-type="species" reg="truncatus">truncatus</tp:taxon-name-part></tp:taxon-name></italic> has been reported from many localities but with no morphological evidence supporting identification. <xref ref-type="bibr" rid="B3">Andrássy (1958)</xref> recorded this species for the first time in Rila Mountains and Varna. Subsequently, <italic><tp:taxon-name><tp:taxon-name-part taxon-name-part-type="genus" reg="Mononchus">M.</tp:taxon-name-part><tp:taxon-name-part taxon-name-part-type="species" reg="truncatus">truncatus</tp:taxon-name-part></tp:taxon-name></italic> was reported from the North Thracian Plain (<xref ref-type="bibr" rid="B36">Katalan-Gateva 1962</xref>) and Pazardzhik Province (<xref ref-type="bibr" rid="B37">Katalan-Gateva 1965</xref>) associated with cultivated plants. In aquatic habitats, the species has been reported in sediments from 24 rivers and three lakes (<xref ref-type="bibr" rid="B59">Stoichev 1996</xref>; <xref ref-type="bibr" rid="B60">Stoichev and Chernev 2011</xref>; <xref ref-type="bibr" rid="B61">Stoichev and Varadinova 2011</xref>). The present study is the first to provide morphological and morphometric data for <italic><tp:taxon-name><tp:taxon-name-part taxon-name-part-type="genus" reg="Mononchus">M.</tp:taxon-name-part><tp:taxon-name-part taxon-name-part-type="species" reg="truncatus">truncatus</tp:taxon-name-part></tp:taxon-name></italic> in Bulgaria.</p><fig id="F8" position="float" orientation="portrait"><object-id xmlns:xlink="http://www.w3.org/1999/xlink" content-type="doi" xlink:type="simple">10.3897/zookeys.1206.124237.figure8</object-id><object-id xmlns:xlink="http://www.w3.org/1999/xlink" content-type="arpha" xlink:type="simple">ADBBC011-6236-53B9-A42D-CF8E7D156C51</object-id><label>Figure 8.</label><caption><p>Line drawings of <italic><tp:taxon-name><tp:taxon-name-part taxon-name-part-type="genus" reg="Mononchus">Mononchus</tp:taxon-name-part><tp:taxon-name-part taxon-name-part-type="species" reg="truncatus">truncatus</tp:taxon-name-part></tp:taxon-name></italic> Bastian, 1865. Females from populations collected from riverbanks of the rivers Shirokoleshka (<bold>A, C, D</bold>) and Maritsa (<bold>B</bold>): <bold>A, B</bold> anterior region <bold>C</bold> anterior genital branch <bold>D</bold> tail region. Scale bar: 25 µm.</p></caption><graphic xmlns:xlink="http://www.w3.org/1999/xlink" xlink:href="zookeys-1206-137_article-124237__-g008.jpg" position="float" orientation="portrait" xlink:type="simple" id="oo_1086394.jpg"><uri content-type="original_file" xlink:type="simple">https://binary.pensoft.net/fig/1086394</uri></graphic></fig></tp:treatment-sec><tp:treatment-sec sec-type="remarks" id="SECID0EYFCI"><title>Remarks.</title><p>Morphologically, the present material belongs to and was identified as <italic><tp:taxon-name><tp:taxon-name-part taxon-name-part-type="genus" reg="Mononchus">M.</tp:taxon-name-part><tp:taxon-name-part taxon-name-part-type="species" reg="truncatus">truncatus</tp:taxon-name-part></tp:taxon-name></italic>. However, similar to the situation with <italic><tp:taxon-name><tp:taxon-name-part taxon-name-part-type="genus" reg="Mononchus">M.</tp:taxon-name-part><tp:taxon-name-part taxon-name-part-type="species" reg="aquaticus">aquaticus</tp:taxon-name-part></tp:taxon-name></italic> (sensu lato) considered above, <italic><tp:taxon-name><tp:taxon-name-part taxon-name-part-type="genus" reg="Mononchus">M.</tp:taxon-name-part><tp:taxon-name-part taxon-name-part-type="species" reg="truncatus">truncatus</tp:taxon-name-part></tp:taxon-name></italic> also represents a composite species (<xref ref-type="bibr" rid="B6">Andrássy 2011a</xref>) based on the wide ranges of morphometric variation reported in the literature (see Suppl. material <xref ref-type="supplementary-material" rid="S2">2</xref>: table S4). <xref ref-type="bibr" rid="B6">Andrássy (2011a)</xref> summarised the data from the original description and subsequent re-descriptions of <italic><tp:taxon-name><tp:taxon-name-part taxon-name-part-type="genus" reg="Mononchus">M.</tp:taxon-name-part><tp:taxon-name-part taxon-name-part-type="species" reg="truncatus">truncatus</tp:taxon-name-part></tp:taxon-name></italic> and provided novel data for a population from Hungary. This concept of <italic><tp:taxon-name><tp:taxon-name-part taxon-name-part-type="genus" reg="Mononchus">M.</tp:taxon-name-part><tp:taxon-name-part taxon-name-part-type="species" reg="truncatus">truncatus</tp:taxon-name-part></tp:taxon-name></italic> (sensu stricto) (“real <italic><tp:taxon-name><tp:taxon-name-part taxon-name-part-type="genus" reg="Mononchus">M.</tp:taxon-name-part><tp:taxon-name-part taxon-name-part-type="species" reg="truncatus">truncatus</tp:taxon-name-part></tp:taxon-name></italic>” of <xref ref-type="bibr" rid="B6">Andrássy 2011a</xref>) is applied here. Comparative morphometric data for several records deviating from this species concept are also provided in Suppl. material <xref ref-type="supplementary-material" rid="S2">2</xref>: table S4. Typically, these include studies providing data (sometimes pooled, e.g., <xref ref-type="bibr" rid="B46">Nakazawa 1999</xref>; <xref ref-type="bibr" rid="B23">Eisendle 2008</xref>) for nematodes from different localities (e.g., <xref ref-type="bibr" rid="B12">Botha and Heyns 1992</xref>; <xref ref-type="bibr" rid="B46">Nakazawa 1999</xref>; <xref ref-type="bibr" rid="B23">Eisendle 2008</xref>; <xref ref-type="bibr" rid="B25">Farahmand et al. 2009</xref>). Thus, the data by <xref ref-type="bibr" rid="B12">Botha and Heyns (1992)</xref> show upper ranges above the upper range (<italic>b</italic>, <italic>c</italic>, and <italic>V</italic>) and lower ranges below the lower range of variation in <italic><tp:taxon-name><tp:taxon-name-part taxon-name-part-type="genus" reg="Mononchus">M.</tp:taxon-name-part><tp:taxon-name-part taxon-name-part-type="species" reg="truncatus">truncatus</tp:taxon-name-part></tp:taxon-name></italic> (sensu stricto) (buccal capsule width, position of tooth apex, anterior end to pharyngo-intestinal valve, body diameter at mid-body and tail length). Almost all of these differences were recorded in a single sample (Crocodile River) likely containing a misidentified specimen. Similarly, both samples studied by <xref ref-type="bibr" rid="B25">Farahmand et al. (2009)</xref> contain specimens with largely deviating morphometric data (Suppl. material <xref ref-type="supplementary-material" rid="S2">2</xref>: table S4).</p><fig id="F9" position="float" orientation="portrait"><object-id xmlns:xlink="http://www.w3.org/1999/xlink" content-type="doi" xlink:type="simple">10.3897/zookeys.1206.124237.figure9</object-id><object-id xmlns:xlink="http://www.w3.org/1999/xlink" content-type="arpha" xlink:type="simple">01177747-00BD-58F5-9D1F-8E4BE39297E2</object-id><label>Figure 9.</label><caption><p>Photomicrographs of <italic><tp:taxon-name><tp:taxon-name-part taxon-name-part-type="genus" reg="Mononchus">Mononchus</tp:taxon-name-part><tp:taxon-name-part taxon-name-part-type="species" reg="truncatus">truncatus</tp:taxon-name-part></tp:taxon-name></italic> Bastian, 1865. Females from populations collected from riverbanks of the rivers Rezovska (<bold>A</bold>, <bold>D</bold>, <bold>F</bold>, <bold>G</bold>, <bold>H</bold>, <bold>K)</bold>, Danube <bold>(B</bold>, <bold>E</bold>, <bold>J</bold>, <bold>L</bold>) and Shirokoleshka (<bold>C</bold>, <bold>I</bold>, <bold>M</bold>, <bold>N</bold>): <bold>A</bold> body, total view <bold>B–F</bold> anterior region (ventro-sublateral ribs arrowed in <bold>D</bold>; amphid opening arrowed in <bold>E</bold>; transverse ridge arrowed in <bold>F</bold>) <bold>G, H, L</bold> vulval region: <bold>G</bold> vulval opening, ventral view <bold>H</bold> vulva and part of posterior genital branch (posterior uterus and part of <italic>pars dilatata oviductus</italic>), lateral view <bold>L</bold> vulval region showing <italic>pars refringens vaginae</italic><bold>I–K</bold> tail <bold>M, N</bold> tail tip showing papilla (arrowed in <bold>M</bold>) and terminal spinneret (<bold>N</bold>). Scale bars: 400 µm (<bold>A</bold>); 20 µm (<bold>B–H, L–N</bold>); 50 µm (<bold>I–K</bold>).</p></caption><graphic xmlns:xlink="http://www.w3.org/1999/xlink" xlink:href="zookeys-1206-137_article-124237__-g009.jpg" position="float" orientation="portrait" xlink:type="simple" id="oo_1086395.jpg"><uri content-type="original_file" xlink:type="simple">https://binary.pensoft.net/fig/1086395</uri></graphic></fig><p>We are also aware of two other questionable records of <italic><tp:taxon-name><tp:taxon-name-part taxon-name-part-type="genus" reg="Mononchus">M.</tp:taxon-name-part><tp:taxon-name-part taxon-name-part-type="species" reg="truncatus">truncatus</tp:taxon-name-part></tp:taxon-name></italic>, not included in Suppl. material <xref ref-type="supplementary-material" rid="S2">2</xref>: table S4: <xref ref-type="bibr" rid="B41">Koohkan et al. (2014)</xref> reported as <italic><tp:taxon-name><tp:taxon-name-part taxon-name-part-type="genus" reg="Mononchus">M.</tp:taxon-name-part><tp:taxon-name-part taxon-name-part-type="species" reg="truncatus">truncatus</tp:taxon-name-part></tp:taxon-name></italic> nematodes of a population from Ghale Asgar, Kerman Province, Iran, that do not correspond to this species because all important morphometric characters are outside the ranges of the “true” <italic><tp:taxon-name><tp:taxon-name-part taxon-name-part-type="genus" reg="Mononchus">M.</tp:taxon-name-part><tp:taxon-name-part taxon-name-part-type="species" reg="truncatus">truncatus</tp:taxon-name-part></tp:taxon-name></italic> sensu <xref ref-type="bibr" rid="B6">Andrássy (2011a)</xref>. Probably this population represents a yet undescribed species as it cannot be identified using the available keys. Similarly, <xref ref-type="bibr" rid="B52">Rawat and Ahmad (2000)</xref> reported <italic><tp:taxon-name><tp:taxon-name-part taxon-name-part-type="genus" reg="Mononchus">M.</tp:taxon-name-part><tp:taxon-name-part taxon-name-part-type="species" reg="truncatus">truncatus</tp:taxon-name-part></tp:taxon-name></italic> as a new geographical record for India and provided a brief description based on five females. However, the measurements of some key characters such as the length of the buccal capsule (37–38 vs 42–50 μm), tail length (172–212 vs 232–283 μm) are outside the ranges of the “true” <italic><tp:taxon-name><tp:taxon-name-part taxon-name-part-type="genus" reg="Mononchus">M.</tp:taxon-name-part><tp:taxon-name-part taxon-name-part-type="species" reg="truncatus">truncatus</tp:taxon-name-part></tp:taxon-name></italic> and the data provided are insufficient to identify the species. We consider that the records listed above are based on composite material.</p><p>We agree with <xref ref-type="bibr" rid="B6">Andrássy (2011a)</xref> who considered the description by <xref ref-type="bibr" rid="B18">De Bruin and Heyns (1992)</xref> to represent the “real <italic><tp:taxon-name><tp:taxon-name-part taxon-name-part-type="genus" reg="Mononchus">M.</tp:taxon-name-part><tp:taxon-name-part taxon-name-part-type="species" reg="truncatus">truncatus</tp:taxon-name-part></tp:taxon-name></italic>” and add to his list of reliable records the data by <xref ref-type="bibr" rid="B17">Coomans et al. (1995)</xref>. The present material agrees well with the characteristics of <italic><tp:taxon-name><tp:taxon-name-part taxon-name-part-type="genus" reg="Mononchus">M.</tp:taxon-name-part><tp:taxon-name-part taxon-name-part-type="species" reg="truncatus">truncatus</tp:taxon-name-part></tp:taxon-name></italic> (sensu stricto) based on the original description, the description and data for the neotype population by <xref ref-type="bibr" rid="B14">Clark (1960)</xref>, <xref ref-type="bibr" rid="B16">Coomans and Khan (1981)</xref>, and <xref ref-type="bibr" rid="B9">Baqri and Jairajpuri (1972)</xref>, and the description by <xref ref-type="bibr" rid="B6">Andrássy (2011a)</xref> except for the shorter tail (205 vs 240–283 µm) in a single specimen from Vetren (Table <xref ref-type="table" rid="T4">4</xref>), resulting in a greater value for <italic>c</italic> (9.3 vs 5.8–8.6) (Suppl. material <xref ref-type="supplementary-material" rid="S2">2</xref>: tables S4, S5).</p><p><italic><tp:taxon-name><tp:taxon-name-part taxon-name-part-type="genus" reg="Mononchus">Mononchus</tp:taxon-name-part><tp:taxon-name-part taxon-name-part-type="species" reg="truncatus">truncatus</tp:taxon-name-part></tp:taxon-name></italic> was first reported from Bulgaria by <xref ref-type="bibr" rid="B3">Andrássy (1958)</xref> who provided limited metrical data. However, the body length reported by this author is outside the range for <italic><tp:taxon-name><tp:taxon-name-part taxon-name-part-type="genus" reg="Mononchus">M.</tp:taxon-name-part><tp:taxon-name-part taxon-name-part-type="species" reg="truncatus">truncatus</tp:taxon-name-part></tp:taxon-name></italic>; additionally, two largely differing measurements (22.3 and 43.3 μm) were given for the length of the buccal capsule in two females of similar size, suggesting that this report is based on more than one species.</p></tp:treatment-sec><tp:treatment-sec><!--Section generated to contain objects referenced in tp:taxon-treatment.--><supplementary-material xmlns:xlink="http://www.w3.org/1999/xlink" id="S1" position="float" orientation="portrait" xlink:type="simple"><object-id content-type="doi" xlink:type="simple">10.3897/zookeys.1206.124237.suppl1</object-id><object-id content-type="arpha" xlink:type="simple">ED78FF3A-EB95-52BA-9E3B-3FF4FAE95970</object-id><label>Supplementary material 1</label><caption><p>Photomicrographs of sequenced specimens of <italic><tp:taxon-name><tp:taxon-name-part taxon-name-part-type="genus" reg="Coomansus">Coomansus</tp:taxon-name-part><tp:taxon-name-part taxon-name-part-type="species" reg="parvus">parvus</tp:taxon-name-part></tp:taxon-name></italic>, <italic><tp:taxon-name><tp:taxon-name-part taxon-name-part-type="genus" reg="Mononchus">Mononchus</tp:taxon-name-part><tp:taxon-name-part taxon-name-part-type="species" reg="pseudoaquaticus">pseudoaquaticus</tp:taxon-name-part></tp:taxon-name></italic> sp. nov., and <italic><tp:taxon-name><tp:taxon-name-part taxon-name-part-type="genus" reg="Mononchus">M.</tp:taxon-name-part><tp:taxon-name-part taxon-name-part-type="species" reg="truncatus">truncatus</tp:taxon-name-part></tp:taxon-name></italic></p></caption><statement content-type="dataType"><label>Data type</label><p>pdf</p></statement><media xlink:href="zookeys-1206-137_article-124237__-s001.pdf" mimetype="application" mime-subtype="pdf" position="float" orientation="portrait" xlink:type="simple" id="oo_1086401.pdf"><uri content-type="original_file" xlink:type="simple">https://binary.pensoft.net/file/1086401</uri></media><permissions><license xlink:type="simple"><license-p>This dataset is made available under the Open Database License (http://opendatacommons.org/licenses/odbl/1.0/). The Open Database License (ODbL) is a license agreement intended to allow users to freely share, modify, and use this Dataset while maintaining this same freedom for others, provided that the original source and author(s) are credited.</license-p></license></permissions><attrib specific-use="authors">Stela Altash, Aneta Kostadinova, Vlada Peneva</attrib></supplementary-material><table-wrap id="T1" position="float" orientation="portrait"><label>Table 1.</label><caption><p>Summary data for the populations of <italic><tp:taxon-name><tp:taxon-name-part taxon-name-part-type="genus" reg="Coomansus">Coomansus</tp:taxon-name-part><tp:taxon-name-part taxon-name-part-type="species" reg="parvus">parvus</tp:taxon-name-part></tp:taxon-name></italic> and <italic><tp:taxon-name><tp:taxon-name-part taxon-name-part-type="genus" reg="Mononchus">Mononchus</tp:taxon-name-part></tp:taxon-name></italic> spp. studied in 17 riparian habitats in Bulgaria.</p></caption><table id="TID0E5NCI" rules="all"><tbody><tr><th rowspan="1" colspan="1">Species</th><th rowspan="1" colspan="1">River</th><th rowspan="1" colspan="1">Locality</th><th rowspan="1" colspan="1">Coordinates</th><th rowspan="1" colspan="1">Elevation (m)<sup>a</sup></th><th rowspan="1" colspan="1">Associated tree species (habitat)</th><th rowspan="1" colspan="1">Date (Collector)</th></tr><tr><td rowspan="5" colspan="1"><italic><tp:taxon-name><tp:taxon-name-part taxon-name-part-type="genus" reg="Coomansus">Coomansus</tp:taxon-name-part><tp:taxon-name-part taxon-name-part-type="species" reg="parvus">parvus</tp:taxon-name-part></tp:taxon-name></italic> (de Man, 1880)</td><td rowspan="1" colspan="1">Lopushnitsa (Balkan Mountains)</td><td rowspan="1" colspan="1">Near Kaleytsa, Lovech Province</td><td rowspan="1" colspan="1">
                  <named-content xmlns:xlink="http://www.w3.org/1999/xlink" content-type="dwc:verbatimCoordinates" xlink:type="simple">
                    <named-content content-type="geo-json" specific-use="{&#34;type&#34;:&#34;Point&#34;,&#34;coordinates&#34;:[24.643889,42.926111]}" id="NCID0EIJAE" xlink:type="simple">42°55'34"N, 24°38'38"E</named-content>
                  </named-content>
                </td><td rowspan="1" colspan="1">~ 440</td><td rowspan="1" colspan="1"><italic><tp:taxon-name><tp:taxon-name-part taxon-name-part-type="genus" reg="Acer">Acer</tp:taxon-name-part></tp:taxon-name></italic> sp. (litter)</td><td rowspan="1" colspan="1">9.05.2021 (<abbrev xmlns:xlink="http://www.w3.org/1999/xlink" xlink:title="Vlada Peneva" id="ABBRID0E6JAE" xlink:type="simple">VP</abbrev>)</td></tr><tr><td rowspan="2" colspan="1">Arda (Rhodope Mountains)</td><td rowspan="2" colspan="1">Dyavolski Most, Kardzhali Province</td><td rowspan="1" colspan="1">
                  <named-content xmlns:xlink="http://www.w3.org/1999/xlink" content-type="dwc:verbatimCoordinates" xlink:type="simple">
                    <named-content content-type="geo-json" specific-use="{&#34;type&#34;:&#34;Point&#34;,&#34;coordinates&#34;:[25.114722,41.620556]}" id="NCID0ERKAE" xlink:type="simple">41°37'14"N, 25°06'53"E</named-content>
                  </named-content>
                </td><td rowspan="1" colspan="1">~ 460</td><td rowspan="1" colspan="1"><italic><tp:taxon-name><tp:taxon-name-part taxon-name-part-type="genus" reg="Ulmus">Ulmus</tp:taxon-name-part></tp:taxon-name></italic> sp. (soil)</td><td rowspan="2" colspan="1">29.08.2020 (<abbrev xmlns:xlink="http://www.w3.org/1999/xlink" xlink:title="Vlada Peneva" id="ABBRID0EILAE" xlink:type="simple">VP</abbrev>)</td></tr><tr><td rowspan="1" colspan="1">
                  <named-content xmlns:xlink="http://www.w3.org/1999/xlink" content-type="dwc:verbatimCoordinates" xlink:type="simple">
                    <named-content content-type="geo-json" specific-use="{&#34;type&#34;:&#34;Point&#34;,&#34;coordinates&#34;:[25.115000,41.622778]}" id="NCID0EULAE" xlink:type="simple">41°37'22"N, 25°06'54"E</named-content>
                  </named-content>
                </td><td rowspan="1" colspan="1">~ 440</td><td rowspan="1" colspan="1"><italic><tp:taxon-name><tp:taxon-name-part taxon-name-part-type="genus" reg="Populus">Populus</tp:taxon-name-part></tp:taxon-name></italic> sp. (soil)</td></tr><tr><td rowspan="1" colspan="1">Vedena (Vitosha Mountain)</td><td rowspan="1" colspan="1">Near Zheleznitsa, Sofia Province</td><td rowspan="1" colspan="1">
                  <named-content xmlns:xlink="http://www.w3.org/1999/xlink" content-type="dwc:verbatimCoordinates" xlink:type="simple">
                    <named-content content-type="geo-json" specific-use="{&#34;type&#34;:&#34;Point&#34;,&#34;coordinates&#34;:[23.349167,42.534722]}" id="NCID0EVMAE" xlink:type="simple">42°32'05"N, 23°20'57"E</named-content>
                  </named-content>
                </td><td rowspan="1" colspan="1">~ 1200</td><td rowspan="1" colspan="1"><italic><tp:taxon-name><tp:taxon-name-part taxon-name-part-type="genus" reg="Fagus">Fagus</tp:taxon-name-part><tp:taxon-name-part taxon-name-part-type="species" reg="sylvatica">sylvatica</tp:taxon-name-part></tp:taxon-name></italic> L. (litter)</td><td rowspan="1" colspan="1">4.04.2022 (SA, <abbrev xmlns:xlink="http://www.w3.org/1999/xlink" xlink:title="Vlada Peneva" id="ABBRID0EQNAE" xlink:type="simple">VP</abbrev>)</td></tr><tr><td rowspan="1" colspan="1">Devinska (Rhodope Mountains)</td><td rowspan="1" colspan="1">Near Devin, Smolyan Province</td><td rowspan="1" colspan="1">
                  <named-content xmlns:xlink="http://www.w3.org/1999/xlink" content-type="dwc:verbatimCoordinates" xlink:type="simple">
                    <named-content content-type="geo-json" specific-use="{&#34;type&#34;:&#34;Point&#34;,&#34;coordinates&#34;:[24.333889,41.755833]}" id="NCID0ECOAE" xlink:type="simple">41°45'21"N, 24°20'02"E</named-content>
                  </named-content>
                </td><td rowspan="1" colspan="1">~ 880</td><td rowspan="1" colspan="1"><italic><tp:taxon-name><tp:taxon-name-part taxon-name-part-type="genus" reg="Carpinus">Carpinus</tp:taxon-name-part><tp:taxon-name-part taxon-name-part-type="species" reg="betulus">betulus</tp:taxon-name-part></tp:taxon-name></italic> L. (soil)</td><td rowspan="1" colspan="1">20.05.2019 (SA)</td></tr><tr><td rowspan="7" colspan="1"><italic><tp:taxon-name><tp:taxon-name-part taxon-name-part-type="genus" reg="Mononchus">Mononchus</tp:taxon-name-part><tp:taxon-name-part taxon-name-part-type="species" reg="truncatus">truncatus</tp:taxon-name-part></tp:taxon-name></italic> Bastian, 1865</td><td rowspan="1" colspan="1">Shirokoleshka (Rhodope Mountains)</td><td rowspan="1" colspan="1">Shiroka Laka, Smolyan Province</td><td rowspan="1" colspan="1">
                  <named-content xmlns:xlink="http://www.w3.org/1999/xlink" content-type="dwc:verbatimCoordinates" xlink:type="simple">
                    <named-content content-type="geo-json" specific-use="{&#34;type&#34;:&#34;Point&#34;,&#34;coordinates&#34;:[24.597500,41.673889]}" id="NCID0EZPAE" xlink:type="simple">41°40'26"N, 24°35'51"E</named-content>
                  </named-content>
                </td><td rowspan="1" colspan="1">~ 1120</td><td rowspan="1" colspan="1"><italic><tp:taxon-name><tp:taxon-name-part taxon-name-part-type="genus" reg="Salix">Salix</tp:taxon-name-part></tp:taxon-name></italic> sp. (soil)</td><td rowspan="1" colspan="1">23.05.2019 (SA)</td></tr><tr><td rowspan="1" colspan="1">Maritsa (Upper Thracian Plain)</td><td rowspan="1" colspan="1">Near Plovdiv, Plovdiv Province</td><td rowspan="1" colspan="1">
                  <named-content xmlns:xlink="http://www.w3.org/1999/xlink" content-type="dwc:verbatimCoordinates" xlink:type="simple">
                    <named-content content-type="geo-json" specific-use="{&#34;type&#34;:&#34;Point&#34;,&#34;coordinates&#34;:[25.833333,42.150000]}" id="NCID0E4QAE" xlink:type="simple">42°09'N, 25°50'E</named-content>
                  </named-content>
                </td><td rowspan="1" colspan="1">~ 153</td><td rowspan="1" colspan="1"><italic><tp:taxon-name><tp:taxon-name-part taxon-name-part-type="genus" reg="Salix">Salix</tp:taxon-name-part></tp:taxon-name></italic> sp. (soil)</td><td rowspan="1" colspan="1">18.10.1995 (<abbrev xmlns:xlink="http://www.w3.org/1999/xlink" xlink:title="Vlada Peneva" id="ABBRID0EURAE" xlink:type="simple">VP</abbrev>)</td></tr><tr><td rowspan="1" colspan="1">Trigradska (Rhodope Mountains)</td><td rowspan="1" colspan="1">Teshel, Smolyan Province</td><td rowspan="1" colspan="1">
                  <named-content xmlns:xlink="http://www.w3.org/1999/xlink" content-type="dwc:verbatimCoordinates" xlink:type="simple">
                    <named-content content-type="geo-json" specific-use="{&#34;type&#34;:&#34;Point&#34;,&#34;coordinates&#34;:[24.353611,41.671667]}" id="NCID0EGSAE" xlink:type="simple">41°40'18"N, 24°21'13"E</named-content>
                  </named-content>
                </td><td rowspan="1" colspan="1">~ 860</td><td rowspan="1" colspan="1"><italic><tp:taxon-name><tp:taxon-name-part taxon-name-part-type="genus" reg="Salix">Salix</tp:taxon-name-part></tp:taxon-name></italic> sp. (litter)</td><td rowspan="1" colspan="1">23.05.2019 (SA)</td></tr><tr><td rowspan="1" colspan="1">Dyavolska (Strandzha Mountains)</td><td rowspan="1" colspan="1">Near Primorsko, Burgas Province</td><td rowspan="1" colspan="1">
                  <named-content xmlns:xlink="http://www.w3.org/1999/xlink" content-type="dwc:verbatimCoordinates" xlink:type="simple">
                    <named-content content-type="geo-json" specific-use="{&#34;type&#34;:&#34;Point&#34;,&#34;coordinates&#34;:[27.738333,42.259444]}" id="NCID0EKTAE" xlink:type="simple">42°15'34"N, 27°44'18"E</named-content>
                  </named-content>
                </td><td rowspan="1" colspan="1">~ 10</td><td rowspan="1" colspan="1"><italic><tp:taxon-name><tp:taxon-name-part taxon-name-part-type="genus" reg="Fraxinus">Fraxinus</tp:taxon-name-part><tp:taxon-name-part taxon-name-part-type="species" reg="excelsior">excelsior</tp:taxon-name-part></tp:taxon-name></italic> L. (soil)</td><td rowspan="1" colspan="1">6.06.2019 (SA)</td></tr><tr><td rowspan="1" colspan="1">Rezovska (Strandzha Mountains)</td><td rowspan="1" colspan="1">Slivarovo, Burgas Province</td><td rowspan="1" colspan="1">
                  <named-content xmlns:xlink="http://www.w3.org/1999/xlink" content-type="dwc:verbatimCoordinates" xlink:type="simple">
                    <named-content content-type="geo-json" specific-use="{&#34;type&#34;:&#34;Point&#34;,&#34;coordinates&#34;:[27.666667,41.950000]}" id="NCID0ESUAE" xlink:type="simple">41°57'N, 27°40'E</named-content>
                  </named-content>
                </td><td rowspan="1" colspan="1">~ 240</td><td rowspan="1" colspan="1"><italic><tp:taxon-name><tp:taxon-name-part taxon-name-part-type="genus" reg="Ulmus">Ulmus</tp:taxon-name-part><tp:taxon-name-part taxon-name-part-type="species" reg="laevis">laevis</tp:taxon-name-part></tp:taxon-name></italic> Pall. (soil)</td><td rowspan="1" colspan="1">22.10.2008 (<abbrev xmlns:xlink="http://www.w3.org/1999/xlink" xlink:title="Rabia Soufi" id="ABBRID0ENVAE" xlink:type="simple">RS</abbrev>)</td></tr><tr><td rowspan="1" colspan="1">Danube (Southern Dobruja)</td><td rowspan="1" colspan="1">Vetren, Silistra Province</td><td rowspan="1" colspan="1">
                  <named-content xmlns:xlink="http://www.w3.org/1999/xlink" content-type="dwc:verbatimCoordinates" xlink:type="simple">
                    <named-content content-type="geo-json" specific-use="{&#34;type&#34;:&#34;Point&#34;,&#34;coordinates&#34;:[27.029722,44.140000]}" id="NCID0E6VAE" xlink:type="simple">44°08'24"N, 27°01'47"E</named-content>
                  </named-content>
                </td><td rowspan="1" colspan="1">~ 20</td><td rowspan="1" colspan="1"><italic><tp:taxon-name><tp:taxon-name-part taxon-name-part-type="genus" reg="Salix">Salix</tp:taxon-name-part></tp:taxon-name></italic> sp. (soil)</td><td rowspan="1" colspan="1">5.07.2021 (<abbrev xmlns:xlink="http://www.w3.org/1999/xlink" xlink:title="Vlada Peneva" id="ABBRID0EWWAE" xlink:type="simple">VP</abbrev>)</td></tr><tr><td rowspan="1" colspan="1">Veleka</td><td rowspan="1" colspan="1">Brodilovo, Burgas Province</td><td rowspan="1" colspan="1">
                  <named-content xmlns:xlink="http://www.w3.org/1999/xlink" content-type="dwc:verbatimCoordinates" xlink:type="simple">
                    <named-content content-type="geo-json" specific-use="{&#34;type&#34;:&#34;Point&#34;,&#34;coordinates&#34;:[27.859167,42.081389]}" id="NCID0EIXAE" xlink:type="simple">42°04'53"N, 27°51'33"E</named-content>
                  </named-content>
                </td><td rowspan="1" colspan="1">~ 15</td><td rowspan="1" colspan="1"><italic><tp:taxon-name><tp:taxon-name-part taxon-name-part-type="genus" reg="Alnus">Alnus</tp:taxon-name-part><tp:taxon-name-part taxon-name-part-type="species" reg="glutinosa">glutinosa</tp:taxon-name-part></tp:taxon-name></italic> (L.) (soil)</td><td rowspan="1" colspan="1">4.06.2019 (SA)</td></tr><tr><td rowspan="5" colspan="1"><italic><tp:taxon-name><tp:taxon-name-part taxon-name-part-type="genus" reg="Mononchus">Mononchus</tp:taxon-name-part><tp:taxon-name-part taxon-name-part-type="species" reg="pseudoaquaticus">pseudoaquaticus</tp:taxon-name-part></tp:taxon-name></italic> sp. nov.</td><td rowspan="1" colspan="1">Shirokoleshka (Rhodope Mountains)</td><td rowspan="1" colspan="1">Shiroka Laka, Smolyan Province</td><td rowspan="1" colspan="1">
                  <named-content xmlns:xlink="http://www.w3.org/1999/xlink" content-type="dwc:verbatimCoordinates" xlink:type="simple">
                    <named-content content-type="geo-json" specific-use="{&#34;type&#34;:&#34;Point&#34;,&#34;coordinates&#34;:[24.597500,41.673889]}" id="NCID0E6YAE" xlink:type="simple">41°40'26"N, 24°35'51"E</named-content>
                  </named-content>
                </td><td rowspan="1" colspan="1">~ 1120</td><td rowspan="1" colspan="1"><italic><tp:taxon-name><tp:taxon-name-part taxon-name-part-type="genus" reg="Salix">Salix</tp:taxon-name-part></tp:taxon-name></italic> sp. (soil)</td><td rowspan="1" colspan="1">23.05.2019 (SA)</td></tr><tr><td rowspan="1" colspan="1">Maritsa (Upper Thracian Plain)</td><td rowspan="1" colspan="1">Near Plovdiv, Plovdiv Province</td><td rowspan="1" colspan="1">
                  <named-content xmlns:xlink="http://www.w3.org/1999/xlink" content-type="dwc:verbatimCoordinates" xlink:type="simple">
                    <named-content content-type="geo-json" specific-use="{&#34;type&#34;:&#34;Point&#34;,&#34;coordinates&#34;:[25.833333,42.150000]}" id="NCID0ED1AE" xlink:type="simple">42°09'N, 25°50'E</named-content>
                  </named-content>
                </td><td rowspan="1" colspan="1">~ 153</td><td rowspan="1" colspan="1"><italic><tp:taxon-name><tp:taxon-name-part taxon-name-part-type="genus" reg="Salix">Salix</tp:taxon-name-part></tp:taxon-name></italic> sp. (soil)</td><td rowspan="1" colspan="1">18.10.1995 (<abbrev xmlns:xlink="http://www.w3.org/1999/xlink" xlink:title="Vlada Peneva" id="ABBRID0E11AE" xlink:type="simple">VP</abbrev>)</td></tr><tr><td rowspan="1" colspan="1">Veleka</td><td rowspan="1" colspan="1">Brodilovo, Burgas Province</td><td rowspan="1" colspan="1">
                  <named-content xmlns:xlink="http://www.w3.org/1999/xlink" content-type="dwc:verbatimCoordinates" xlink:type="simple">
                    <named-content content-type="geo-json" specific-use="{&#34;type&#34;:&#34;Point&#34;,&#34;coordinates&#34;:[27.859167,42.081389]}" id="NCID0EM2AE" xlink:type="simple">42°04'53"N, 27°51'33"E</named-content>
                  </named-content>
                </td><td rowspan="1" colspan="1">~ 15</td><td rowspan="1" colspan="1"><italic><tp:taxon-name><tp:taxon-name-part taxon-name-part-type="genus" reg="Alnus">Alnus</tp:taxon-name-part><tp:taxon-name-part taxon-name-part-type="species" reg="glutinosa">glutinosa</tp:taxon-name-part></tp:taxon-name></italic> (L.) (soil)</td><td rowspan="1" colspan="1">4.06.2019 (SA)</td></tr><tr><td rowspan="1" colspan="1">Danube (Southern Dobruja)</td><td rowspan="1" colspan="1">Vetren, Silistra Province</td><td rowspan="1" colspan="1">
                  <named-content xmlns:xlink="http://www.w3.org/1999/xlink" content-type="dwc:verbatimCoordinates" xlink:type="simple">
                    <named-content content-type="geo-json" specific-use="{&#34;type&#34;:&#34;Point&#34;,&#34;coordinates&#34;:[27.029722,44.140000]}" id="NCID0EU3AE" xlink:type="simple">44°08'24"N, 27°01'47"E</named-content>
                  </named-content>
                </td><td rowspan="1" colspan="1">~ 20</td><td rowspan="1" colspan="1"><italic><tp:taxon-name><tp:taxon-name-part taxon-name-part-type="genus" reg="Salix">Salix</tp:taxon-name-part></tp:taxon-name></italic> sp. (soil)<sup>b</sup></td><td rowspan="1" colspan="1">5.07.2021 (<abbrev xmlns:xlink="http://www.w3.org/1999/xlink" xlink:title="Vlada Peneva" id="ABBRID0EM4AE" xlink:type="simple">VP</abbrev>)</td></tr><tr><td rowspan="1" colspan="1">Danube (Southern Dobruja)</td><td rowspan="1" colspan="1">Komluka Island, Silistra Province</td><td rowspan="1" colspan="1">
                  <named-content xmlns:xlink="http://www.w3.org/1999/xlink" content-type="dwc:verbatimCoordinates" xlink:type="simple">
                    <named-content content-type="geo-json" specific-use="{&#34;type&#34;:&#34;Point&#34;,&#34;coordinates&#34;:[27.061111,44.134167]}" id="NCID0E54AE" xlink:type="simple">44°08'03"N, 27°03'40"E</named-content>
                  </named-content>
                </td><td rowspan="1" colspan="1">~ 20</td><td rowspan="1" colspan="1"><italic><tp:taxon-name><tp:taxon-name-part taxon-name-part-type="genus" reg="Populus">Populus</tp:taxon-name-part></tp:taxon-name></italic> sp. (soil)</td><td rowspan="1" colspan="1">5.07.2021 (<abbrev xmlns:xlink="http://www.w3.org/1999/xlink" xlink:title="Vlada Peneva" id="ABBRID0EV5AE" xlink:type="simple">VP</abbrev>)</td></tr><tr><td rowspan="1" colspan="1"><italic><tp:taxon-name><tp:taxon-name-part taxon-name-part-type="genus" reg="Mononchus">Mononchus</tp:taxon-name-part></tp:taxon-name></italic> sp.</td><td rowspan="1" colspan="1">Grafska, inflow of River Kopilovtsi (Balkan Mountains)</td><td rowspan="1" colspan="1">Waterfall “Durshin skok”, near Kopilovtsi, Montana Province</td><td rowspan="1" colspan="1">
                  <named-content xmlns:xlink="http://www.w3.org/1999/xlink" content-type="dwc:verbatimCoordinates" xlink:type="simple">
                    <named-content content-type="geo-json" specific-use="{&#34;type&#34;:&#34;Point&#34;,&#34;coordinates&#34;:[22.850278,43.327778]}" id="NCID0ES6AE" xlink:type="simple">43°19'40"N, 22°51'01"E</named-content>
                  </named-content>
                </td><td rowspan="1" colspan="1">~ 1048</td><td rowspan="1" colspan="1"><italic><tp:taxon-name><tp:taxon-name-part taxon-name-part-type="genus" reg="Fagus">Fagus</tp:taxon-name-part><tp:taxon-name-part taxon-name-part-type="species" reg="sylvatica">sylvatica</tp:taxon-name-part></tp:taxon-name></italic> L. (soil)</td><td rowspan="1" colspan="1">27.07.2000 (<abbrev xmlns:xlink="http://www.w3.org/1999/xlink" xlink:title="Vlada Peneva" id="ABBRID0EOAAG" xlink:type="simple">VP</abbrev>)</td></tr></tbody></table><table-wrap-foot><fn><p>Abbreviations: <abbrev xmlns:xlink="http://www.w3.org/1999/xlink" xlink:title="Rabia Soufi" id="ABBRID0EWAAG" xlink:type="simple">RS</abbrev>, Rabia Soufi; <abbrev xmlns:xlink="http://www.w3.org/1999/xlink" xlink:title="Stela Altash" id="ABBRID0E1AAG" xlink:type="simple">SD</abbrev>, Stela Altash; <abbrev xmlns:xlink="http://www.w3.org/1999/xlink" xlink:title="Vlada Peneva" id="ABBRID0E5AAG" xlink:type="simple">VP</abbrev>, Vlada Peneva. <sup>a</sup> Metres above sea level. <sup>b</sup> Type-population.</p></fn></table-wrap-foot></table-wrap><supplementary-material xmlns:xlink="http://www.w3.org/1999/xlink" id="S2" position="float" orientation="portrait" xlink:type="simple"><object-id content-type="doi" xlink:type="simple">10.3897/zookeys.1206.124237.suppl2</object-id><object-id content-type="arpha" xlink:type="simple">DAAE38F3-0F9C-5A90-8FAD-6E0C94D2A592</object-id><label>Supplementary material 2</label><caption><p>Comparative morphometric data for females of <italic><tp:taxon-name><tp:taxon-name-part taxon-name-part-type="genus" reg="Coomansus">Coomansus</tp:taxon-name-part><tp:taxon-name-part taxon-name-part-type="species" reg="parvus">parvus</tp:taxon-name-part></tp:taxon-name></italic>, <italic><tp:taxon-name><tp:taxon-name-part taxon-name-part-type="genus" reg="Mononchus">Mononchus</tp:taxon-name-part><tp:taxon-name-part taxon-name-part-type="species" reg="aquaticus">aquaticus</tp:taxon-name-part></tp:taxon-name></italic>, <italic><tp:taxon-name><tp:taxon-name-part taxon-name-part-type="genus" reg="Mononchus">M.</tp:taxon-name-part><tp:taxon-name-part taxon-name-part-type="species" reg="pseudoaquaticus">pseudoaquaticus</tp:taxon-name-part></tp:taxon-name></italic> sp. nov., and <italic><tp:taxon-name><tp:taxon-name-part taxon-name-part-type="genus" reg="Mononchus">Mononchus</tp:taxon-name-part><tp:taxon-name-part taxon-name-part-type="species" reg="truncatus">truncatus</tp:taxon-name-part></tp:taxon-name></italic></p></caption><statement content-type="dataType"><label>Data type</label><p>pdf</p></statement><media xlink:href="zookeys-1206-137_article-124237__-s002.pdf" mimetype="application" mime-subtype="pdf" position="float" orientation="portrait" xlink:type="simple" id="oo_1086402.pdf"><uri content-type="original_file" xlink:type="simple">https://binary.pensoft.net/file/1086402</uri></media><permissions><license xlink:type="simple"><license-p>This dataset is made available under the Open Database License (http://opendatacommons.org/licenses/odbl/1.0/). The Open Database License (ODbL) is a license agreement intended to allow users to freely share, modify, and use this Dataset while maintaining this same freedom for others, provided that the original source and author(s) are credited.</license-p></license></permissions><attrib specific-use="authors">Stela Altash, Aneta Kostadinova, Vlada Peneva</attrib></supplementary-material></tp:treatment-sec><ref-list><ref id="B6"><mixed-citation xmlns:xlink="http://www.w3.org/1999/xlink" xlink:type="simple"><person-group><name name-style="western"><surname>Andrássy</surname><given-names>I</given-names></name></person-group> (<year>2011a</year>) <article-title>Three new species of the genus <italic><tp:taxon-name><tp:taxon-name-part taxon-name-part-type="genus">Mononchus</tp:taxon-name-part></tp:taxon-name></italic> (<tp:taxon-name><tp:taxon-name-part taxon-name-part-type="phylum">Nematoda</tp:taxon-name-part></tp:taxon-name>: <tp:taxon-name><tp:taxon-name-part taxon-name-part-type="order">Mononchida</tp:taxon-name-part></tp:taxon-name>), and the “real” <italic><tp:taxon-name><tp:taxon-name-part taxon-name-part-type="genus">Mononchus</tp:taxon-name-part><tp:taxon-name-part taxon-name-part-type="species">truncatus</tp:taxon-name-part></tp:taxon-name></italic> Bastian.</article-title><source>Journal of Natural History</source><volume>45</volume>(<issue>5–6</issue>): <fpage>303</fpage>–<lpage>326</lpage>. <ext-link xlink:href="10.1080/00222933.2010.524947" ext-link-type="doi" xlink:type="simple">https://doi.org/10.1080/00222933.2010.524947</ext-link></mixed-citation></ref><ref id="B3"><mixed-citation xmlns:xlink="http://www.w3.org/1999/xlink" xlink:type="simple"><person-group><name name-style="western"><surname>Andrássy</surname><given-names>I</given-names></name></person-group> (<year>1958</year>) <article-title>Erd-und Süsswasse nematoden aus Bulgarien.</article-title><source>Acta Zoologica Academiae Scientiarum Hungaricae</source><volume>4</volume>: <fpage>1</fpage>–<lpage>88</lpage>.</mixed-citation></ref><ref id="B36"><mixed-citation xmlns:xlink="http://www.w3.org/1999/xlink" xlink:type="simple"><person-group><name name-style="western"><surname>Katalan-Gateva</surname><given-names>S</given-names></name></person-group> (<year>1962</year>) Studies on the phytonematode fauna of some cultural and wild plants in Thrace – Bulgaria. Annuaire de lʼUniversité de Sofia UV–IV: 145–156. [In Bulgarian, English summary]</mixed-citation></ref><ref id="B37"><mixed-citation xmlns:xlink="http://www.w3.org/1999/xlink" xlink:type="simple"><person-group><name name-style="western"><surname>Katalan-Gateva</surname><given-names>S</given-names></name></person-group> (<year>1965</year>) <article-title>Study on soil and plant parasitic nematodes in Pazardzhik region. Annuaire de l’Université de Sofia ‘Kliment Ohridski’, Faculté de Biologie, Livre 1 – Zoologie.</article-title><source>Physiologie et Biochimie des Animaux</source><volume>58</volume>: <fpage>151</fpage>–<lpage>184</lpage>. [In Bulgarian, English summary]</mixed-citation></ref><ref id="B59"><mixed-citation xmlns:xlink="http://www.w3.org/1999/xlink" xlink:type="simple"><person-group><name name-style="western"><surname>Stoichev</surname><given-names>S</given-names></name></person-group> (<year>1996</year>) <article-title>On the free-living nematode fauna from Bulgarian inland waters, Dinkelscherben.</article-title><source>Lauterbornia</source><volume>25</volume>: <fpage>22</fpage>–<lpage>30</lpage>.</mixed-citation></ref><ref id="B60"><mixed-citation xmlns:xlink="http://www.w3.org/1999/xlink" xlink:type="simple"><person-group><name name-style="western"><surname>Stoichev</surname><given-names>S</given-names></name><name name-style="western"><surname>Chernev</surname><given-names>N</given-names></name></person-group> (<year>2011</year>) <article-title>Contribution to the study of free-living fresh water nematode fauna (<tp:taxon-name><tp:taxon-name-part taxon-name-part-type="phylum">Nematoda</tp:taxon-name-part></tp:taxon-name>, Nemathelminthes) from Sinapovska River, Sakar mountain, South-East Bulgaria. Annuaire de l'Université de Sofia Livre 1 Zoologie.</article-title><source>Physiologie et Biochimie des Animaux</source><volume>99</volume>: <fpage>13</fpage>–<lpage>19</lpage>.</mixed-citation></ref><ref id="B61"><mixed-citation xmlns:xlink="http://www.w3.org/1999/xlink" xlink:type="simple"><person-group><name name-style="western"><surname>Stoichev</surname><given-names>S</given-names></name><name name-style="western"><surname>Varadinova</surname><given-names>E</given-names></name></person-group> (<year>2011</year>) <article-title>Hydrobiological and faunistic investigation of the nematode fauna (<tp:taxon-name><tp:taxon-name-part taxon-name-part-type="phylum">Nematoda</tp:taxon-name-part></tp:taxon-name>, Nemathelminthes) from Bulgarian stretch of the Veleka River (South-East Bulgaria). Annuaire de l'Université de Sofia Livre 1 Zoologie.</article-title><source>Physiologie et Biochimie des Animaux</source><volume>99</volume>: <fpage>21</fpage>–<lpage>32</lpage>.</mixed-citation></ref><ref id="B46"><mixed-citation xmlns:xlink="http://www.w3.org/1999/xlink" xlink:type="simple"><person-group><name name-style="western"><surname>Nakazawa</surname><given-names>K</given-names></name></person-group> (<year>1999</year>) <article-title>Morphological characteristics and ecological survey of three species of the genus <italic><tp:taxon-name><tp:taxon-name-part taxon-name-part-type="genus">Mononchus</tp:taxon-name-part></tp:taxon-name></italic> from wet soil in Gunma prefecture.</article-title><source>Japanese Journal of Nematology</source><volume>29</volume>: <fpage>16</fpage>–<lpage>23</lpage>. <ext-link xlink:href="10.3725/jjn1993.29.2_16" ext-link-type="doi" xlink:type="simple">https://doi.org/10.3725/jjn1993.29.2_16</ext-link></mixed-citation></ref><ref id="B23"><mixed-citation xmlns:xlink="http://www.w3.org/1999/xlink" xlink:type="simple"><person-group><name name-style="western"><surname>Eisendle</surname><given-names>U</given-names></name></person-group> (<year>2008</year>) <article-title>Description of <italic><tp:taxon-name><tp:taxon-name-part taxon-name-part-type="genus">Mononchus</tp:taxon-name-part><tp:taxon-name-part taxon-name-part-type="species">sandur</tp:taxon-name-part></tp:taxon-name></italic> n. sp. (<tp:taxon-name><tp:taxon-name-part taxon-name-part-type="phylum">Nematoda</tp:taxon-name-part></tp:taxon-name>: <tp:taxon-name><tp:taxon-name-part taxon-name-part-type="family">Mononchidae</tp:taxon-name-part></tp:taxon-name>) and remarks on <italic><tp:taxon-name><tp:taxon-name-part taxon-name-part-type="genus">M.</tp:taxon-name-part><tp:taxon-name-part taxon-name-part-type="species">truncatus</tp:taxon-name-part></tp:taxon-name></italic> Bastian, 1865 and <italic><tp:taxon-name><tp:taxon-name-part taxon-name-part-type="genus">M.</tp:taxon-name-part><tp:taxon-name-part taxon-name-part-type="species">aquaticus</tp:taxon-name-part></tp:taxon-name></italic> Coetzee, 1968 from a glacial floodplain reach (Grossglockner region, Hohe Tauern, Austria).</article-title><source>Nematology</source><volume>10</volume>(<issue>6</issue>): <fpage>809</fpage>–<lpage>818</lpage>. <ext-link xlink:href="10.1163/156854108786161481" ext-link-type="doi" xlink:type="simple">https://doi.org/10.1163/156854108786161481</ext-link></mixed-citation></ref><ref id="B12"><mixed-citation xmlns:xlink="http://www.w3.org/1999/xlink" xlink:type="simple"><person-group><name name-style="western"><surname>Botha</surname><given-names>A</given-names></name><name name-style="western"><surname>Heyns</surname><given-names>J</given-names></name></person-group> (<year>1992</year>) <article-title>Further records and descriptions of nematodes from rivers in the Kruger National Park (Orders <tp:taxon-name><tp:taxon-name-part taxon-name-part-type="order">Enoplida</tp:taxon-name-part></tp:taxon-name>, <tp:taxon-name><tp:taxon-name-part taxon-name-part-type="order">Chromadorida</tp:taxon-name-part></tp:taxon-name>, <tp:taxon-name><tp:taxon-name-part taxon-name-part-type="order">Monhysterida</tp:taxon-name-part></tp:taxon-name>, <tp:taxon-name><tp:taxon-name-part taxon-name-part-type="order">Mononchida</tp:taxon-name-part></tp:taxon-name> and <tp:taxon-name><tp:taxon-name-part taxon-name-part-type="order">Araeolaimida</tp:taxon-name-part></tp:taxon-name>).</article-title><source>Koedoe</source><volume>35</volume>(<issue>2</issue>): <fpage>11</fpage>–<lpage>25</lpage>. <ext-link xlink:href="10.4102/koedoe.v35i2.401" ext-link-type="doi" xlink:type="simple">https://doi.org/10.4102/koedoe.v35i2.401</ext-link></mixed-citation></ref><ref id="B25"><mixed-citation xmlns:xlink="http://www.w3.org/1999/xlink" xlink:type="simple"><person-group><name name-style="western"><surname>Farahmand</surname><given-names>S</given-names></name><name name-style="western"><surname>Eskandari</surname><given-names>A</given-names></name><name name-style="western"><surname>Orselli</surname><given-names>L</given-names></name><name name-style="western"><surname>Karegar</surname><given-names>A</given-names></name></person-group> (<year>2009</year>) <article-title>Some known species of the genera <italic><tp:taxon-name><tp:taxon-name-part taxon-name-part-type="genus">Mononchus</tp:taxon-name-part></tp:taxon-name></italic> Bastian, 1865 and <italic><tp:taxon-name><tp:taxon-name-part taxon-name-part-type="genus">Mylonchulus</tp:taxon-name-part></tp:taxon-name></italic> (Cobb, 1916) Altherr, 1953 (<tp:taxon-name><tp:taxon-name-part taxon-name-part-type="phylum">Nematoda</tp:taxon-name-part></tp:taxon-name>: <tp:taxon-name><tp:taxon-name-part taxon-name-part-type="suborder">Mononchina</tp:taxon-name-part></tp:taxon-name>) from Semnan province, Iran.</article-title><source>Nematologia Mediterranea</source><volume>37</volume>: <fpage>145</fpage>–<lpage>154</lpage>. <ext-link xlink:href="https://journals.flvc.org/nemamedi/article/view/86996" ext-link-type="uri" xlink:type="simple">https://journals.flvc.org/nemamedi/article/view/86996</ext-link></mixed-citation></ref><ref id="B41"><mixed-citation xmlns:xlink="http://www.w3.org/1999/xlink" xlink:type="simple"><person-group><name name-style="western"><surname>Koohkan</surname><given-names>M</given-names></name><name name-style="western"><surname>Shokoohi</surname><given-names>E</given-names></name><name name-style="western"><surname>Abolafia</surname><given-names>J</given-names></name></person-group> (<year>2014</year>) <article-title>Study of some mononchids (<tp:taxon-name><tp:taxon-name-part taxon-name-part-type="order">Mononchida</tp:taxon-name-part></tp:taxon-name>) from Iran with a compendium of the genus <italic><tp:taxon-name><tp:taxon-name-part taxon-name-part-type="genus">Anatonchus</tp:taxon-name-part></tp:taxon-name></italic>.</article-title><source>Tropical Zoology</source><volume>27</volume>(<issue>3</issue>): <fpage>88</fpage>–<lpage>127</lpage>. <ext-link xlink:href="10.1080/03946975.2014.966457" ext-link-type="doi" xlink:type="simple">https://doi.org/10.1080/03946975.2014.966457</ext-link></mixed-citation></ref><ref id="B52"><mixed-citation xmlns:xlink="http://www.w3.org/1999/xlink" xlink:type="simple"><person-group><name name-style="western"><surname>Rawat</surname><given-names>VS</given-names></name><name name-style="western"><surname>Ahmad</surname><given-names>M</given-names></name></person-group> (<year>2000</year>) <article-title><tp:taxon-name><tp:taxon-name-part taxon-name-part-type="order">Mononchida</tp:taxon-name-part></tp:taxon-name> of Garhwal Himalayas (U.P.) India II. Two known and one new species of the genus <italic><tp:taxon-name><tp:taxon-name-part taxon-name-part-type="genus">Mononchus</tp:taxon-name-part></tp:taxon-name></italic> Bastian, 1865 (<tp:taxon-name><tp:taxon-name-part taxon-name-part-type="phylum">Nematoda</tp:taxon-name-part></tp:taxon-name>: <tp:taxon-name><tp:taxon-name-part taxon-name-part-type="order">Mononchida</tp:taxon-name-part></tp:taxon-name>).</article-title><source>Iranian Journal of Nematology</source><volume>30</volume>: <fpage>62</fpage>–<lpage>66</lpage>.</mixed-citation></ref><ref id="B18"><mixed-citation xmlns:xlink="http://www.w3.org/1999/xlink" xlink:type="simple"><person-group><name name-style="western"><surname>De Bruin</surname><given-names>S</given-names></name><name name-style="western"><surname>Heyns</surname><given-names>J</given-names></name></person-group> (<year>1992</year>) <article-title><tp:taxon-name><tp:taxon-name-part taxon-name-part-type="order">Mononchida</tp:taxon-name-part></tp:taxon-name> (<tp:taxon-name><tp:taxon-name-part taxon-name-part-type="phylum">Nematoda</tp:taxon-name-part></tp:taxon-name>) of Southern Africa: Genera <italic><tp:taxon-name><tp:taxon-name-part taxon-name-part-type="genus">Mononchus</tp:taxon-name-part></tp:taxon-name></italic> Bastian, 1865, <italic><tp:taxon-name><tp:taxon-name-part taxon-name-part-type="genus">Clarkus</tp:taxon-name-part></tp:taxon-name></italic>, Jairajpuri, 1970 and <italic><tp:taxon-name><tp:taxon-name-part taxon-name-part-type="genus">Coomansus</tp:taxon-name-part></tp:taxon-name></italic> Jairajpuri &amp; Khan, 1977.</article-title><source>Phytophylactica</source><volume>24</volume>: <fpage>61</fpage>–<lpage>73</lpage>. <ext-link xlink:href="https://journals.co.za/doi/pdf/10.10520/AJA03701263_1459" ext-link-type="uri" xlink:type="simple">https://journals.co.za/doi/pdf/10.10520/AJA03701263_1459</ext-link></mixed-citation></ref><ref id="B17"><mixed-citation xmlns:xlink="http://www.w3.org/1999/xlink" xlink:type="simple"><person-group><name name-style="western"><surname>Coomans</surname><given-names>A</given-names></name><name name-style="western"><surname>Rashid</surname><given-names>F</given-names></name><name name-style="western"><surname>Heyns</surname><given-names>J</given-names></name></person-group> (<year>1995</year>) <article-title>On some predatory nematodes from the Okavango Delta, Botswana.</article-title><source>Hydrobiologia</source><volume>302</volume>: <fpage>119</fpage>–<lpage>131</lpage>. <ext-link xlink:href="10.1007/BF00027037" ext-link-type="doi" xlink:type="simple">https://doi.org/10.1007/BF00027037</ext-link></mixed-citation></ref><ref id="B14"><mixed-citation xmlns:xlink="http://www.w3.org/1999/xlink" xlink:type="simple"><person-group><name name-style="western"><surname>Clark</surname><given-names>WC</given-names></name></person-group> (<year>1960</year>) <article-title>Redescription of <italic><tp:taxon-name><tp:taxon-name-part taxon-name-part-type="genus">Mononchus</tp:taxon-name-part><tp:taxon-name-part taxon-name-part-type="species">truncatus</tp:taxon-name-part></tp:taxon-name></italic> Bastian, <italic><tp:taxon-name><tp:taxon-name-part taxon-name-part-type="genus">M.</tp:taxon-name-part><tp:taxon-name-part taxon-name-part-type="species">papillatus</tp:taxon-name-part></tp:taxon-name></italic> Bastian and <italic><tp:taxon-name><tp:taxon-name-part taxon-name-part-type="genus">Prionchulus</tp:taxon-name-part><tp:taxon-name-part taxon-name-part-type="species">muscorum</tp:taxon-name-part></tp:taxon-name></italic> (Dujardin) (<tp:taxon-name><tp:taxon-name-part taxon-name-part-type="order">Enoplida</tp:taxon-name-part></tp:taxon-name>, <tp:taxon-name><tp:taxon-name-part taxon-name-part-type="phylum">Nematoda</tp:taxon-name-part></tp:taxon-name>).</article-title><source>Nematologica</source><volume>5</volume>(<issue>3</issue>): <fpage>184</fpage>–<lpage>198</lpage>. <ext-link xlink:href="10.1163/187529260X00352" ext-link-type="doi" xlink:type="simple">https://doi.org/10.1163/187529260X00352</ext-link></mixed-citation></ref><ref id="B16"><mixed-citation xmlns:xlink="http://www.w3.org/1999/xlink" xlink:type="simple"><person-group><name name-style="western"><surname>Coomans</surname><given-names>A</given-names></name><name name-style="western"><surname>Khan</surname><given-names>S</given-names></name></person-group> (<year>1981</year>) <article-title><tp:taxon-name><tp:taxon-name-part taxon-name-part-type="order">Mononchida</tp:taxon-name-part></tp:taxon-name> from Mount Kenya.</article-title><source>Biologisch Jaarboek Dodonaea</source><volume>49</volume>: <fpage>64</fpage>–<lpage>75</lpage>.</mixed-citation></ref><ref id="B9"><mixed-citation xmlns:xlink="http://www.w3.org/1999/xlink" xlink:type="simple"><person-group><name name-style="western"><surname>Baqri</surname><given-names>SZ</given-names></name><name name-style="western"><surname>Jairajpuri</surname><given-names>MS</given-names></name></person-group> (<year>1972</year>) <article-title>Studies on <tp:taxon-name><tp:taxon-name-part taxon-name-part-type="order">Mononchida</tp:taxon-name-part></tp:taxon-name> of India V. Some observations on the morphology of <italic><tp:taxon-name><tp:taxon-name-part taxon-name-part-type="genus">Mononchus</tp:taxon-name-part><tp:taxon-name-part taxon-name-part-type="species">aquaticus</tp:taxon-name-part></tp:taxon-name></italic> Coetzee, 1968 with remarks on its status.</article-title><source>Iranian Journal of Nematology</source><volume>2</volume>: <fpage>105</fpage>–<lpage>116</lpage>.</mixed-citation></ref></ref-list></tp:taxon-treatment>
