# Supplementary material for: ﻿Integrative taxonomic study of mononchid nematodes from riparian habitats in Bulgaria. I. Genera Mononchus Bastian, 1865 and Coomansus Jairajpuri & Khan, 1977 with the description of Mononchuspseudoaquaticus sp. nov. and a key to the species of Mononchus
Source: Zookeys. 2024 Jul 5;1206:137–80. doi: 10.3897/zookeys.1206.124237 (PMC11245642; doi:10.3897/zookeys.1206.124237)
Supplement: XML Treatment for Mononchus [file zookeys.1206.124237-treatment4.xml]

<!DOCTYPE tp:taxon-treatment
  PUBLIC "-//TaxonX//DTD Taxonomic Treatment Publishing DTD v0 20100105//EN" "tax-treatment-NSO.dtd">
<tp:taxon-treatment xmlns:tp="http://www.plazi.org/taxpub"><tp:treatment-meta><kwd-group><label>Taxon classification</label><kwd>
                  <named-content content-type="kingdom">Animalia</named-content>
                </kwd><kwd>
                  <named-content content-type="order">Mononchida</named-content>
                </kwd><kwd>
                  <named-content content-type="family">Mononchidae</named-content>
                </kwd></kwd-group><mixed-citation publication-type="journal"><person-group><name><surname>Altash</surname><given-names>Stela</given-names></name><name><surname>Kostadinova</surname><given-names>Aneta</given-names></name><name><surname>Peneva</surname><given-names>Vlada</given-names></name></person-group><article-title>﻿Integrative taxonomic study of mononchid nematodes from riparian habitats in Bulgaria. I. Genera <italic><tp:taxon-name><tp:taxon-name-part taxon-name-part-type="genus" reg="Mononchus">Mononchus</tp:taxon-name-part></tp:taxon-name></italic> Bastian, 1865 and <italic><tp:taxon-name><tp:taxon-name-part taxon-name-part-type="genus" reg="Coomansus">Coomansus</tp:taxon-name-part></tp:taxon-name></italic> Jairajpuri &amp; Khan, 1977 with the description of <italic><tp:taxon-name><tp:taxon-name-part taxon-name-part-type="genus" reg="Mononchus">Mononchus</tp:taxon-name-part><tp:taxon-name-part taxon-name-part-type="species" reg="pseudoaquaticus">pseudoaquaticus</tp:taxon-name-part></tp:taxon-name></italic> sp. nov. and a key to the species of <italic><tp:taxon-name><tp:taxon-name-part taxon-name-part-type="genus" reg="Mononchus">Mononchus</tp:taxon-name-part></tp:taxon-name></italic></article-title><source>Zookeys</source><day>05</day><month>07</month><year>2024</year><volume>1206</volume><fpage>137</fpage><lpage>180</lpage><pub-id pub-id-type="doi">10.3897/zookeys.1206.124237</pub-id></mixed-citation></tp:treatment-meta><tp:nomenclature><label>﻿</label><tp:taxon-name>
                <object-id xmlns:xlink="http://www.w3.org/1999/xlink" content-type="arpha" xlink:type="simple">A3866A6C-757C-54E7-8E69-5507E1BE2C2E</object-id>
                <tp:taxon-name-part taxon-name-part-type="genus" reg="Mononchus">Mononchus</tp:taxon-name-part>
              </tp:taxon-name><tp:taxon-authority>sp.</tp:taxon-authority><xref ref-type="fig" rid="F10">Figs 10</xref><xref ref-type="fig" rid="F11">, 11</xref></tp:nomenclature><tp:treatment-sec sec-type="description" id="SECID0ENTCI"><title>Description.</title><p><bold>Female</bold> [Based on 2 females; see Table <xref ref-type="table" rid="T5">5</xref> for measurements]. Body slender, straight, with strongly ventrally curved tail; body diameter 42 at posterior end of buccal capsule and 45–52 at mid-body. Cuticle smooth under light microscope, 3–3.5 thick along body, thicker (4–5) around vulva and posterior to anus. Lip region rounded, continuous with adjoining body; papillae small, cephalic papillae round and somewhat more visible than labial. Body at posterior end of pharynx twice as wide as lip region. Amphids with oval apertures (5 wide), located between dorsal tooth apex and anterior end of buccal capsule. Buccal capsule oblong, with flattened base, 2.3–2.4 as long as wide or 1.7–1.8 times as long as the labial diameter, its ventral wall around 3 thick, dorsal wall posterior to dorsal tooth 4 thick. Dorsal tooth robust, its anterior margin 4 wide, located at 10–11 from anterior end of buccal capsule. Ventral wall of buccal capsule with short, not well-visible rib, transverse ventro-sublateral ribs located at level of dorsal tooth apex. Excretory pore weakly marked, posterior to nerve-ring. Reproductive system amphidelphic, genital branches short. Ovaries well developed, not reaching uterus-oviduct junction. Oviduct with well-marked <italic>pars dilatata oviductus</italic>, 25 wide. Uteri short, anterior uterus 30 long, posterior uterus 36 long (<italic>n</italic> = 1). Oviduct-uterus junction with moderately developed muscular sphincter. Vagina with straight walls and small spots next to <italic>pars refringens vaginae</italic>, length representing 31% of corresponding body width; <italic>pars refringens vaginae</italic> as two round drop-shaped sclerotised pieces with smooth surface, 4 × 2 in size; <italic>pars distalis vaginae</italic> well visible, ~ 4 long. Vulval opening round (Fig. <xref ref-type="fig" rid="F11">11E</xref>), vulva not protruding; vulva-anus distance equals 2.1 tail lengths. Tail long, cylindrical, strongly curved ventrad, length representing 16–18% of body length; cylindrical part of tail ~ 6 wide. Caudal glands moderately developed, arranged in tandem. Tail tip rounded, somewhat asymmetrical, dorsal part better developed, with terminal spinneret and one large setiform papilla. Three pairs of caudal pores present. <bold>Male.</bold> Not found.</p><table-wrap id="T5" position="float" orientation="portrait"><label>Table 5.</label><caption><p>Morphometric data for females of <italic><tp:taxon-name><tp:taxon-name-part taxon-name-part-type="genus" reg="Mononchus">Mononchus</tp:taxon-name-part></tp:taxon-name></italic> sp. and <italic><tp:taxon-name><tp:taxon-name-part taxon-name-part-type="genus" reg="Mononchus">Mononchus</tp:taxon-name-part><tp:taxon-name-part taxon-name-part-type="species" reg="oblongus">oblongus</tp:taxon-name-part></tp:taxon-name></italic>.</p></caption><table id="TID0ED1CK" rules="all"><tbody><tr><th rowspan="1" colspan="1">Species</th><th rowspan="1" colspan="1"><italic><tp:taxon-name><tp:taxon-name-part taxon-name-part-type="genus" reg="Mononchus">Mononchus</tp:taxon-name-part></tp:taxon-name></italic> sp.</th><th rowspan="1" colspan="1">
                        <italic>
                          <tp:taxon-name><tp:taxon-name-part taxon-name-part-type="genus" reg="Mononchus">M.</tp:taxon-name-part><tp:taxon-name-part taxon-name-part-type="species" reg="oblongus">oblongus</tp:taxon-name-part></tp:taxon-name>
                        </italic>
                      </th></tr><tr><th rowspan="1" colspan="1">Source</th><th rowspan="1" colspan="1">Present study</th><th rowspan="1" colspan="1">
                        <xref ref-type="bibr" rid="B6">Andrássy (2011a)</xref>
                      </th></tr><tr><th rowspan="1" colspan="1">Locality</th><th rowspan="1" colspan="1">Waterfall “Durshin skok”, near Kopilovtsi, Montana Province</th><th rowspan="1" colspan="1">Near Ossés, South of France</th></tr><tr><th rowspan="1" colspan="1">River</th><th rowspan="1" colspan="1">Grafska (Balkan Mountains)</th><th rowspan="1" colspan="1">na</th></tr><tr><th rowspan="1" colspan="1">Habitat</th><th rowspan="1" colspan="1"><italic><tp:taxon-name><tp:taxon-name-part taxon-name-part-type="genus" reg="Fagus">Fagus</tp:taxon-name-part><tp:taxon-name-part taxon-name-part-type="species" reg="sylvatica">sylvatica</tp:taxon-name-part></tp:taxon-name></italic> (soil)</th><th rowspan="1" colspan="1">Liver moss (soil)</th></tr><tr><th rowspan="1" colspan="1">
                        <italic>n</italic>
                      </th><th rowspan="1" colspan="1">(<italic>n</italic> = 2)</th><th rowspan="1" colspan="1">(<italic>n</italic> = 6)</th></tr><tr><td rowspan="1" colspan="1"><italic>L</italic> (mm)</td><td rowspan="1" colspan="1">1.31, 1.62</td><td rowspan="1" colspan="1">1.60–1.88</td></tr><tr><td rowspan="1" colspan="1">
                        <italic>a</italic>
                      </td><td rowspan="1" colspan="1">27.9, 30.6</td><td rowspan="1" colspan="1">25–29</td></tr><tr><td rowspan="1" colspan="1">
                        <italic>b</italic>
                      </td><td rowspan="1" colspan="1">3.5, 4.1</td><td rowspan="1" colspan="1">3.5–3.7</td></tr><tr><td rowspan="1" colspan="1">
                        <italic>c</italic>
                      </td><td rowspan="1" colspan="1">5.7, 6.2</td><td rowspan="1" colspan="1">6.0–7.1</td></tr><tr><td rowspan="1" colspan="1"><italic>c</italic>’</td><td rowspan="1" colspan="1">7.9, 7.7</td><td rowspan="1" colspan="1">7.5–8.8</td></tr><tr><td rowspan="1" colspan="1"><italic>V</italic> (%)</td><td rowspan="1" colspan="1">51.2, 56.2</td><td rowspan="1" colspan="1">52–54</td></tr><tr><td rowspan="1" colspan="1"><italic>G1</italic> (%)</td><td rowspan="1" colspan="1">7.2, 8.3</td><td rowspan="1" colspan="1">7.6–9.4</td></tr><tr><td rowspan="1" colspan="1"><italic>G2</italic> (%)</td><td rowspan="1" colspan="1">8.0, 9.2</td><td rowspan="1" colspan="1">7.6–9.4</td></tr><tr><td rowspan="1" colspan="1">Buccal capsule length</td><td rowspan="1" colspan="1">45, 47</td><td rowspan="1" colspan="1">48–51</td></tr><tr><td rowspan="1" colspan="1">Buccal capsule width</td><td rowspan="1" colspan="1">19, 20</td><td rowspan="1" colspan="1">18–19</td></tr><tr><td rowspan="1" colspan="1">Tooth apex from anterior end of buccal capsule</td><td rowspan="1" colspan="1">10, 11</td><td rowspan="1" colspan="1">10.0–11.5</td></tr><tr><td rowspan="1" colspan="1">Position of tooth apex (%)<sup>a</sup></td><td rowspan="1" colspan="1">22, 23</td><td rowspan="1" colspan="1">21–23</td></tr><tr><td rowspan="1" colspan="1">Excretory pore from anterior end</td><td rowspan="1" colspan="1">123, 139</td><td rowspan="1" colspan="1">–</td></tr><tr><td rowspan="1" colspan="1">Nerve-ring from anterior end</td><td rowspan="1" colspan="1">111, 123</td><td rowspan="1" colspan="1">–</td></tr><tr><td rowspan="1" colspan="1">Pharynx length</td><td rowspan="1" colspan="1">370, 392</td><td rowspan="1" colspan="1">450–504</td></tr><tr><td rowspan="1" colspan="1">Lip region height</td><td rowspan="1" colspan="1">8, 9</td><td rowspan="1" colspan="1">7–9</td></tr><tr><td rowspan="1" colspan="1">Lip region width</td><td rowspan="1" colspan="1">25, 27</td><td rowspan="1" colspan="1">22–23</td></tr><tr><td rowspan="1" colspan="1">Amphid from anterior end</td><td rowspan="1" colspan="1">12, 19</td><td rowspan="1" colspan="1">–<sup>b</sup></td></tr><tr><td rowspan="1" colspan="1">Maximum body diameter</td><td rowspan="1" colspan="1">47, 53</td><td rowspan="1" colspan="1">–</td></tr><tr><td rowspan="1" colspan="1">Body diameter at pharynx base</td><td rowspan="1" colspan="1">47, 53</td><td rowspan="1" colspan="1">60–65</td></tr><tr><td rowspan="1" colspan="1">Body diameter at mid-body</td><td rowspan="1" colspan="1">45, 52</td><td rowspan="1" colspan="1">60–68</td></tr><tr><td rowspan="1" colspan="1">Body diameter at vagina</td><td rowspan="1" colspan="1">46, 51</td><td rowspan="1" colspan="1">–</td></tr><tr><td rowspan="1" colspan="1">Body diameter at anus</td><td rowspan="1" colspan="1">29, 34</td><td rowspan="1" colspan="1">30–36</td></tr><tr><td rowspan="1" colspan="1">Anterior genital branch length</td><td rowspan="1" colspan="1">94, 135</td><td rowspan="1" colspan="1">–</td></tr><tr><td rowspan="1" colspan="1">Posterior genital branch length</td><td rowspan="1" colspan="1">105, 149</td><td rowspan="1" colspan="1">–</td></tr><tr><td rowspan="1" colspan="1">Anterior ovary length</td><td rowspan="1" colspan="1">40, 88</td><td rowspan="1" colspan="1">–</td></tr><tr><td rowspan="1" colspan="1">Posterior ovary length</td><td rowspan="1" colspan="1">45, 97</td><td rowspan="1" colspan="1">–</td></tr><tr><td rowspan="1" colspan="1">Vagina length</td><td rowspan="1" colspan="1">–, 16</td><td rowspan="1" colspan="1">18–21</td></tr><tr><td rowspan="1" colspan="1">Rectum length</td><td rowspan="1" colspan="1">24, 27</td><td rowspan="1" colspan="1">–</td></tr><tr><td rowspan="1" colspan="1">Tail length</td><td rowspan="1" colspan="1">230, 263</td><td rowspan="1" colspan="1">264–276</td></tr></tbody></table><table-wrap-foot><fn><p><sup>a</sup> Distance from tooth apex to anterior end of buccal capsule as % of buccal capsule length from its anterior end. <sup>b</sup> “Somewhat posterior to anterior end of buccal capsule.” (Andrássy, 2011a).</p></fn></table-wrap-foot></table-wrap></tp:treatment-sec><tp:treatment-sec sec-type="material" id="SECID0ECDDI"><title>Voucher material.</title><p>Two specimens are deposited in the Nematode Collection of the Institute of Biodiversity and Ecosystem Research, Bulgarian Academy of Sciences, under the accession numbers IBER-BAS NC 316/1.</p></tp:treatment-sec><tp:treatment-sec sec-type="habitat" id="SECID0EHDDI"><title>Habitat and locality.</title><p>Soil around roots of <italic><tp:taxon-name><tp:taxon-name-part taxon-name-part-type="genus" reg="Fagus">F.</tp:taxon-name-part><tp:taxon-name-part taxon-name-part-type="species" reg="sylvatica">sylvatica</tp:taxon-name-part></tp:taxon-name></italic> near a waterfall (River Grafska, inflow of River Kopilovtsi; see Table <xref ref-type="table" rid="T1">1</xref> for details).</p></tp:treatment-sec><tp:treatment-sec sec-type="remarks" id="SECID0E3DDI"><title>Remarks.</title><p>Morphologically, the specimens resemble most <italic><tp:taxon-name><tp:taxon-name-part taxon-name-part-type="genus" reg="Mononchus">Mononchus</tp:taxon-name-part><tp:taxon-name-part taxon-name-part-type="species" reg="oblongus">oblongus</tp:taxon-name-part></tp:taxon-name></italic> Andrássy, 2011 regarding the shape of the buccal capsule, the actual and relative length of the tail (as percent of body length), and the position of tooth apex (Table <xref ref-type="table" rid="T5">5</xref>; <xref ref-type="bibr" rid="B6">Andrássy 2011a</xref>). However, the present specimens exhibit some differences in other morphometric features and proportions such as the total body length (1.31–1.62 vs 1.60–1.88 µm), the length of the buccal capsule (45–47 vs 48–51 µm) and tail (230–263 vs 264–276 µm), the width of the lip region (25–27 vs 22–23 µm), and the ratios buccal capsule length/width (2.3–2.4 vs 2.6–2.8), buccal capsule length/lip region width (1.7–1.8 vs 2.1–2.3) and body at pharynx base/lip region width (1.9–2.0 vs 2.7–2.9).</p><fig id="F10" position="float" orientation="portrait"><object-id xmlns:xlink="http://www.w3.org/1999/xlink" content-type="doi" xlink:type="simple">10.3897/zookeys.1206.124237.figure10</object-id><object-id xmlns:xlink="http://www.w3.org/1999/xlink" content-type="arpha" xlink:type="simple">3027AD31-56E8-59B2-8FC8-F48EC07C45E8</object-id><label>Figure 10.</label><caption><p>Line drawings of <italic><tp:taxon-name><tp:taxon-name-part taxon-name-part-type="genus" reg="Mononchus">Mononchus</tp:taxon-name-part></tp:taxon-name></italic> sp. female: <bold>A</bold> anterior region <bold>B</bold> vulval region and posterior genital branch <bold>C</bold> vulval region <bold>D</bold> tail. Scale bar: 25 µm.</p></caption><graphic xmlns:xlink="http://www.w3.org/1999/xlink" xlink:href="zookeys-1206-137_article-124237__-g010.jpg" position="float" orientation="portrait" xlink:type="simple" id="oo_1086396.jpg"><uri content-type="original_file" xlink:type="simple">https://binary.pensoft.net/fig/1086396</uri></graphic></fig><p>The present specimens also show similarities with <italic><tp:taxon-name><tp:taxon-name-part taxon-name-part-type="genus" reg="Mononchus">M.</tp:taxon-name-part><tp:taxon-name-part taxon-name-part-type="species" reg="truncatus">truncatus</tp:taxon-name-part></tp:taxon-name></italic> and <italic><tp:taxon-name><tp:taxon-name-part taxon-name-part-type="genus" reg="Mononchus">M.</tp:taxon-name-part><tp:taxon-name-part taxon-name-part-type="species" reg="himalayensis">himalayensis</tp:taxon-name-part></tp:taxon-name></italic> Rawat &amp; Ahmad, 2000. However, <italic><tp:taxon-name><tp:taxon-name-part taxon-name-part-type="genus" reg="Mononchus">Mononchus</tp:taxon-name-part></tp:taxon-name></italic> sp. differs from <italic><tp:taxon-name><tp:taxon-name-part taxon-name-part-type="genus" reg="Mononchus">M.</tp:taxon-name-part><tp:taxon-name-part taxon-name-part-type="species" reg="truncatus">truncatus</tp:taxon-name-part></tp:taxon-name></italic> in having a shorter body (1.31–1.62 vs 1.7–2.1 mm), a more anterior position of tooth apex (22–23 vs 25–29%), longer tail in relation to body length (16–18 vs 10–13%), smaller vulva-anus length/tail length ratio (2.1 vs 2.4–3.0), a lower <italic>c</italic> value (5.7–6.1 vs 7.5–8.4) and a different shape of the vulva (round vs transverse) (<xref ref-type="bibr" rid="B6">Andrássy 2011a</xref>). Differences between <italic><tp:taxon-name><tp:taxon-name-part taxon-name-part-type="genus" reg="Mononchus">Mononchus</tp:taxon-name-part></tp:taxon-name></italic> sp. and <italic><tp:taxon-name><tp:taxon-name-part taxon-name-part-type="genus" reg="Mononchus">M.</tp:taxon-name-part><tp:taxon-name-part taxon-name-part-type="species" reg="himalayensis">himalayensis</tp:taxon-name-part></tp:taxon-name></italic> include a shorter body (1.31–1.62 vs 1.6–1.9 mm), a more anterior position of tooth apex (22–23 vs 25–31%), lower <italic>a</italic>- and <italic>c</italic>’-values (28–31 vs 33–38 and 7.7–7.9 vs 8.8–10.4, respectively) and absence of pre-vulval papilla (vs presence) (<xref ref-type="bibr" rid="B52">Rawat and Ahmad 2000</xref>). Probably the two females represent a species not yet described; however, additional specimens are needed to confirm the identity of the Bulgarian population.</p><fig id="F11" position="float" orientation="portrait"><object-id xmlns:xlink="http://www.w3.org/1999/xlink" content-type="doi" xlink:type="simple">10.3897/zookeys.1206.124237.figure11</object-id><object-id xmlns:xlink="http://www.w3.org/1999/xlink" content-type="arpha" xlink:type="simple">57904FA6-0FC8-5218-831F-2BE49974108F</object-id><label>Figure 11.</label><caption><p>Photomicrographs of <italic><tp:taxon-name><tp:taxon-name-part taxon-name-part-type="genus" reg="Mononchus">Mononchus</tp:taxon-name-part></tp:taxon-name></italic> sp. females: <bold>A</bold> body, total view <bold>B–D</bold> anterior region (ventro-sublateral ribs arrowed in <bold>C</bold>; amphid opening arrowed in <bold>D</bold>) <bold>E</bold> vulval opening, subventral view <bold>F, G</bold><italic>Pars refringens vaginae</italic> (small spots next to it arrowed in <bold>F</bold>) <bold>H</bold> reproductive system <bold>I</bold> tail tip <bold>J</bold> tail <bold>K</bold> sphincter of the oviduct-uterus junction (arrow). Scale bars: 400 µm (<bold>A</bold>); 20 µm (<bold>B–G, I, K</bold>); 50 µm (<bold>H, J</bold>).</p></caption><graphic xmlns:xlink="http://www.w3.org/1999/xlink" xlink:href="zookeys-1206-137_article-124237__-g011.jpg" position="float" orientation="portrait" xlink:type="simple" id="oo_1086397.jpg"><uri content-type="original_file" xlink:type="simple">https://binary.pensoft.net/fig/1086397</uri></graphic></fig></tp:treatment-sec><tp:treatment-sec><!--Section generated to contain objects referenced in tp:taxon-treatment.--><table-wrap id="T1" position="float" orientation="portrait"><label>Table 1.</label><caption><p>Summary data for the populations of <italic><tp:taxon-name><tp:taxon-name-part taxon-name-part-type="genus" reg="Coomansus">Coomansus</tp:taxon-name-part><tp:taxon-name-part taxon-name-part-type="species" reg="parvus">parvus</tp:taxon-name-part></tp:taxon-name></italic> and <italic><tp:taxon-name><tp:taxon-name-part taxon-name-part-type="genus" reg="Mononchus">Mononchus</tp:taxon-name-part></tp:taxon-name></italic> spp. studied in 17 riparian habitats in Bulgaria.</p></caption><table id="TID0E5NCI" rules="all"><tbody><tr><th rowspan="1" colspan="1">Species</th><th rowspan="1" colspan="1">River</th><th rowspan="1" colspan="1">Locality</th><th rowspan="1" colspan="1">Coordinates</th><th rowspan="1" colspan="1">Elevation (m)<sup>a</sup></th><th rowspan="1" colspan="1">Associated tree species (habitat)</th><th rowspan="1" colspan="1">Date (Collector)</th></tr><tr><td rowspan="5" colspan="1"><italic><tp:taxon-name><tp:taxon-name-part taxon-name-part-type="genus" reg="Coomansus">Coomansus</tp:taxon-name-part><tp:taxon-name-part taxon-name-part-type="species" reg="parvus">parvus</tp:taxon-name-part></tp:taxon-name></italic> (de Man, 1880)</td><td rowspan="1" colspan="1">Lopushnitsa (Balkan Mountains)</td><td rowspan="1" colspan="1">Near Kaleytsa, Lovech Province</td><td rowspan="1" colspan="1">
                  <named-content xmlns:xlink="http://www.w3.org/1999/xlink" content-type="dwc:verbatimCoordinates" xlink:type="simple">
                    <named-content content-type="geo-json" specific-use="{&#34;type&#34;:&#34;Point&#34;,&#34;coordinates&#34;:[24.643889,42.926111]}" id="NCID0EIJAE" xlink:type="simple">42°55'34"N, 24°38'38"E</named-content>
                  </named-content>
                </td><td rowspan="1" colspan="1">~ 440</td><td rowspan="1" colspan="1"><italic><tp:taxon-name><tp:taxon-name-part taxon-name-part-type="genus" reg="Acer">Acer</tp:taxon-name-part></tp:taxon-name></italic> sp. (litter)</td><td rowspan="1" colspan="1">9.05.2021 (<abbrev xmlns:xlink="http://www.w3.org/1999/xlink" xlink:title="Vlada Peneva" id="ABBRID0E6JAE" xlink:type="simple">VP</abbrev>)</td></tr><tr><td rowspan="2" colspan="1">Arda (Rhodope Mountains)</td><td rowspan="2" colspan="1">Dyavolski Most, Kardzhali Province</td><td rowspan="1" colspan="1">
                  <named-content xmlns:xlink="http://www.w3.org/1999/xlink" content-type="dwc:verbatimCoordinates" xlink:type="simple">
                    <named-content content-type="geo-json" specific-use="{&#34;type&#34;:&#34;Point&#34;,&#34;coordinates&#34;:[25.114722,41.620556]}" id="NCID0ERKAE" xlink:type="simple">41°37'14"N, 25°06'53"E</named-content>
                  </named-content>
                </td><td rowspan="1" colspan="1">~ 460</td><td rowspan="1" colspan="1"><italic><tp:taxon-name><tp:taxon-name-part taxon-name-part-type="genus" reg="Ulmus">Ulmus</tp:taxon-name-part></tp:taxon-name></italic> sp. (soil)</td><td rowspan="2" colspan="1">29.08.2020 (<abbrev xmlns:xlink="http://www.w3.org/1999/xlink" xlink:title="Vlada Peneva" id="ABBRID0EILAE" xlink:type="simple">VP</abbrev>)</td></tr><tr><td rowspan="1" colspan="1">
                  <named-content xmlns:xlink="http://www.w3.org/1999/xlink" content-type="dwc:verbatimCoordinates" xlink:type="simple">
                    <named-content content-type="geo-json" specific-use="{&#34;type&#34;:&#34;Point&#34;,&#34;coordinates&#34;:[25.115000,41.622778]}" id="NCID0EULAE" xlink:type="simple">41°37'22"N, 25°06'54"E</named-content>
                  </named-content>
                </td><td rowspan="1" colspan="1">~ 440</td><td rowspan="1" colspan="1"><italic><tp:taxon-name><tp:taxon-name-part taxon-name-part-type="genus" reg="Populus">Populus</tp:taxon-name-part></tp:taxon-name></italic> sp. (soil)</td></tr><tr><td rowspan="1" colspan="1">Vedena (Vitosha Mountain)</td><td rowspan="1" colspan="1">Near Zheleznitsa, Sofia Province</td><td rowspan="1" colspan="1">
                  <named-content xmlns:xlink="http://www.w3.org/1999/xlink" content-type="dwc:verbatimCoordinates" xlink:type="simple">
                    <named-content content-type="geo-json" specific-use="{&#34;type&#34;:&#34;Point&#34;,&#34;coordinates&#34;:[23.349167,42.534722]}" id="NCID0EVMAE" xlink:type="simple">42°32'05"N, 23°20'57"E</named-content>
                  </named-content>
                </td><td rowspan="1" colspan="1">~ 1200</td><td rowspan="1" colspan="1"><italic><tp:taxon-name><tp:taxon-name-part taxon-name-part-type="genus" reg="Fagus">Fagus</tp:taxon-name-part><tp:taxon-name-part taxon-name-part-type="species" reg="sylvatica">sylvatica</tp:taxon-name-part></tp:taxon-name></italic> L. (litter)</td><td rowspan="1" colspan="1">4.04.2022 (SA, <abbrev xmlns:xlink="http://www.w3.org/1999/xlink" xlink:title="Vlada Peneva" id="ABBRID0EQNAE" xlink:type="simple">VP</abbrev>)</td></tr><tr><td rowspan="1" colspan="1">Devinska (Rhodope Mountains)</td><td rowspan="1" colspan="1">Near Devin, Smolyan Province</td><td rowspan="1" colspan="1">
                  <named-content xmlns:xlink="http://www.w3.org/1999/xlink" content-type="dwc:verbatimCoordinates" xlink:type="simple">
                    <named-content content-type="geo-json" specific-use="{&#34;type&#34;:&#34;Point&#34;,&#34;coordinates&#34;:[24.333889,41.755833]}" id="NCID0ECOAE" xlink:type="simple">41°45'21"N, 24°20'02"E</named-content>
                  </named-content>
                </td><td rowspan="1" colspan="1">~ 880</td><td rowspan="1" colspan="1"><italic><tp:taxon-name><tp:taxon-name-part taxon-name-part-type="genus" reg="Carpinus">Carpinus</tp:taxon-name-part><tp:taxon-name-part taxon-name-part-type="species" reg="betulus">betulus</tp:taxon-name-part></tp:taxon-name></italic> L. (soil)</td><td rowspan="1" colspan="1">20.05.2019 (SA)</td></tr><tr><td rowspan="7" colspan="1"><italic><tp:taxon-name><tp:taxon-name-part taxon-name-part-type="genus" reg="Mononchus">Mononchus</tp:taxon-name-part><tp:taxon-name-part taxon-name-part-type="species" reg="truncatus">truncatus</tp:taxon-name-part></tp:taxon-name></italic> Bastian, 1865</td><td rowspan="1" colspan="1">Shirokoleshka (Rhodope Mountains)</td><td rowspan="1" colspan="1">Shiroka Laka, Smolyan Province</td><td rowspan="1" colspan="1">
                  <named-content xmlns:xlink="http://www.w3.org/1999/xlink" content-type="dwc:verbatimCoordinates" xlink:type="simple">
                    <named-content content-type="geo-json" specific-use="{&#34;type&#34;:&#34;Point&#34;,&#34;coordinates&#34;:[24.597500,41.673889]}" id="NCID0EZPAE" xlink:type="simple">41°40'26"N, 24°35'51"E</named-content>
                  </named-content>
                </td><td rowspan="1" colspan="1">~ 1120</td><td rowspan="1" colspan="1"><italic><tp:taxon-name><tp:taxon-name-part taxon-name-part-type="genus" reg="Salix">Salix</tp:taxon-name-part></tp:taxon-name></italic> sp. (soil)</td><td rowspan="1" colspan="1">23.05.2019 (SA)</td></tr><tr><td rowspan="1" colspan="1">Maritsa (Upper Thracian Plain)</td><td rowspan="1" colspan="1">Near Plovdiv, Plovdiv Province</td><td rowspan="1" colspan="1">
                  <named-content xmlns:xlink="http://www.w3.org/1999/xlink" content-type="dwc:verbatimCoordinates" xlink:type="simple">
                    <named-content content-type="geo-json" specific-use="{&#34;type&#34;:&#34;Point&#34;,&#34;coordinates&#34;:[25.833333,42.150000]}" id="NCID0E4QAE" xlink:type="simple">42°09'N, 25°50'E</named-content>
                  </named-content>
                </td><td rowspan="1" colspan="1">~ 153</td><td rowspan="1" colspan="1"><italic><tp:taxon-name><tp:taxon-name-part taxon-name-part-type="genus" reg="Salix">Salix</tp:taxon-name-part></tp:taxon-name></italic> sp. (soil)</td><td rowspan="1" colspan="1">18.10.1995 (<abbrev xmlns:xlink="http://www.w3.org/1999/xlink" xlink:title="Vlada Peneva" id="ABBRID0EURAE" xlink:type="simple">VP</abbrev>)</td></tr><tr><td rowspan="1" colspan="1">Trigradska (Rhodope Mountains)</td><td rowspan="1" colspan="1">Teshel, Smolyan Province</td><td rowspan="1" colspan="1">
                  <named-content xmlns:xlink="http://www.w3.org/1999/xlink" content-type="dwc:verbatimCoordinates" xlink:type="simple">
                    <named-content content-type="geo-json" specific-use="{&#34;type&#34;:&#34;Point&#34;,&#34;coordinates&#34;:[24.353611,41.671667]}" id="NCID0EGSAE" xlink:type="simple">41°40'18"N, 24°21'13"E</named-content>
                  </named-content>
                </td><td rowspan="1" colspan="1">~ 860</td><td rowspan="1" colspan="1"><italic><tp:taxon-name><tp:taxon-name-part taxon-name-part-type="genus" reg="Salix">Salix</tp:taxon-name-part></tp:taxon-name></italic> sp. (litter)</td><td rowspan="1" colspan="1">23.05.2019 (SA)</td></tr><tr><td rowspan="1" colspan="1">Dyavolska (Strandzha Mountains)</td><td rowspan="1" colspan="1">Near Primorsko, Burgas Province</td><td rowspan="1" colspan="1">
                  <named-content xmlns:xlink="http://www.w3.org/1999/xlink" content-type="dwc:verbatimCoordinates" xlink:type="simple">
                    <named-content content-type="geo-json" specific-use="{&#34;type&#34;:&#34;Point&#34;,&#34;coordinates&#34;:[27.738333,42.259444]}" id="NCID0EKTAE" xlink:type="simple">42°15'34"N, 27°44'18"E</named-content>
                  </named-content>
                </td><td rowspan="1" colspan="1">~ 10</td><td rowspan="1" colspan="1"><italic><tp:taxon-name><tp:taxon-name-part taxon-name-part-type="genus" reg="Fraxinus">Fraxinus</tp:taxon-name-part><tp:taxon-name-part taxon-name-part-type="species" reg="excelsior">excelsior</tp:taxon-name-part></tp:taxon-name></italic> L. (soil)</td><td rowspan="1" colspan="1">6.06.2019 (SA)</td></tr><tr><td rowspan="1" colspan="1">Rezovska (Strandzha Mountains)</td><td rowspan="1" colspan="1">Slivarovo, Burgas Province</td><td rowspan="1" colspan="1">
                  <named-content xmlns:xlink="http://www.w3.org/1999/xlink" content-type="dwc:verbatimCoordinates" xlink:type="simple">
                    <named-content content-type="geo-json" specific-use="{&#34;type&#34;:&#34;Point&#34;,&#34;coordinates&#34;:[27.666667,41.950000]}" id="NCID0ESUAE" xlink:type="simple">41°57'N, 27°40'E</named-content>
                  </named-content>
                </td><td rowspan="1" colspan="1">~ 240</td><td rowspan="1" colspan="1"><italic><tp:taxon-name><tp:taxon-name-part taxon-name-part-type="genus" reg="Ulmus">Ulmus</tp:taxon-name-part><tp:taxon-name-part taxon-name-part-type="species" reg="laevis">laevis</tp:taxon-name-part></tp:taxon-name></italic> Pall. (soil)</td><td rowspan="1" colspan="1">22.10.2008 (<abbrev xmlns:xlink="http://www.w3.org/1999/xlink" xlink:title="Rabia Soufi" id="ABBRID0ENVAE" xlink:type="simple">RS</abbrev>)</td></tr><tr><td rowspan="1" colspan="1">Danube (Southern Dobruja)</td><td rowspan="1" colspan="1">Vetren, Silistra Province</td><td rowspan="1" colspan="1">
                  <named-content xmlns:xlink="http://www.w3.org/1999/xlink" content-type="dwc:verbatimCoordinates" xlink:type="simple">
                    <named-content content-type="geo-json" specific-use="{&#34;type&#34;:&#34;Point&#34;,&#34;coordinates&#34;:[27.029722,44.140000]}" id="NCID0E6VAE" xlink:type="simple">44°08'24"N, 27°01'47"E</named-content>
                  </named-content>
                </td><td rowspan="1" colspan="1">~ 20</td><td rowspan="1" colspan="1"><italic><tp:taxon-name><tp:taxon-name-part taxon-name-part-type="genus" reg="Salix">Salix</tp:taxon-name-part></tp:taxon-name></italic> sp. (soil)</td><td rowspan="1" colspan="1">5.07.2021 (<abbrev xmlns:xlink="http://www.w3.org/1999/xlink" xlink:title="Vlada Peneva" id="ABBRID0EWWAE" xlink:type="simple">VP</abbrev>)</td></tr><tr><td rowspan="1" colspan="1">Veleka</td><td rowspan="1" colspan="1">Brodilovo, Burgas Province</td><td rowspan="1" colspan="1">
                  <named-content xmlns:xlink="http://www.w3.org/1999/xlink" content-type="dwc:verbatimCoordinates" xlink:type="simple">
                    <named-content content-type="geo-json" specific-use="{&#34;type&#34;:&#34;Point&#34;,&#34;coordinates&#34;:[27.859167,42.081389]}" id="NCID0EIXAE" xlink:type="simple">42°04'53"N, 27°51'33"E</named-content>
                  </named-content>
                </td><td rowspan="1" colspan="1">~ 15</td><td rowspan="1" colspan="1"><italic><tp:taxon-name><tp:taxon-name-part taxon-name-part-type="genus" reg="Alnus">Alnus</tp:taxon-name-part><tp:taxon-name-part taxon-name-part-type="species" reg="glutinosa">glutinosa</tp:taxon-name-part></tp:taxon-name></italic> (L.) (soil)</td><td rowspan="1" colspan="1">4.06.2019 (SA)</td></tr><tr><td rowspan="5" colspan="1"><italic><tp:taxon-name><tp:taxon-name-part taxon-name-part-type="genus" reg="Mononchus">Mononchus</tp:taxon-name-part><tp:taxon-name-part taxon-name-part-type="species" reg="pseudoaquaticus">pseudoaquaticus</tp:taxon-name-part></tp:taxon-name></italic> sp. nov.</td><td rowspan="1" colspan="1">Shirokoleshka (Rhodope Mountains)</td><td rowspan="1" colspan="1">Shiroka Laka, Smolyan Province</td><td rowspan="1" colspan="1">
                  <named-content xmlns:xlink="http://www.w3.org/1999/xlink" content-type="dwc:verbatimCoordinates" xlink:type="simple">
                    <named-content content-type="geo-json" specific-use="{&#34;type&#34;:&#34;Point&#34;,&#34;coordinates&#34;:[24.597500,41.673889]}" id="NCID0E6YAE" xlink:type="simple">41°40'26"N, 24°35'51"E</named-content>
                  </named-content>
                </td><td rowspan="1" colspan="1">~ 1120</td><td rowspan="1" colspan="1"><italic><tp:taxon-name><tp:taxon-name-part taxon-name-part-type="genus" reg="Salix">Salix</tp:taxon-name-part></tp:taxon-name></italic> sp. (soil)</td><td rowspan="1" colspan="1">23.05.2019 (SA)</td></tr><tr><td rowspan="1" colspan="1">Maritsa (Upper Thracian Plain)</td><td rowspan="1" colspan="1">Near Plovdiv, Plovdiv Province</td><td rowspan="1" colspan="1">
                  <named-content xmlns:xlink="http://www.w3.org/1999/xlink" content-type="dwc:verbatimCoordinates" xlink:type="simple">
                    <named-content content-type="geo-json" specific-use="{&#34;type&#34;:&#34;Point&#34;,&#34;coordinates&#34;:[25.833333,42.150000]}" id="NCID0ED1AE" xlink:type="simple">42°09'N, 25°50'E</named-content>
                  </named-content>
                </td><td rowspan="1" colspan="1">~ 153</td><td rowspan="1" colspan="1"><italic><tp:taxon-name><tp:taxon-name-part taxon-name-part-type="genus" reg="Salix">Salix</tp:taxon-name-part></tp:taxon-name></italic> sp. (soil)</td><td rowspan="1" colspan="1">18.10.1995 (<abbrev xmlns:xlink="http://www.w3.org/1999/xlink" xlink:title="Vlada Peneva" id="ABBRID0E11AE" xlink:type="simple">VP</abbrev>)</td></tr><tr><td rowspan="1" colspan="1">Veleka</td><td rowspan="1" colspan="1">Brodilovo, Burgas Province</td><td rowspan="1" colspan="1">
                  <named-content xmlns:xlink="http://www.w3.org/1999/xlink" content-type="dwc:verbatimCoordinates" xlink:type="simple">
                    <named-content content-type="geo-json" specific-use="{&#34;type&#34;:&#34;Point&#34;,&#34;coordinates&#34;:[27.859167,42.081389]}" id="NCID0EM2AE" xlink:type="simple">42°04'53"N, 27°51'33"E</named-content>
                  </named-content>
                </td><td rowspan="1" colspan="1">~ 15</td><td rowspan="1" colspan="1"><italic><tp:taxon-name><tp:taxon-name-part taxon-name-part-type="genus" reg="Alnus">Alnus</tp:taxon-name-part><tp:taxon-name-part taxon-name-part-type="species" reg="glutinosa">glutinosa</tp:taxon-name-part></tp:taxon-name></italic> (L.) (soil)</td><td rowspan="1" colspan="1">4.06.2019 (SA)</td></tr><tr><td rowspan="1" colspan="1">Danube (Southern Dobruja)</td><td rowspan="1" colspan="1">Vetren, Silistra Province</td><td rowspan="1" colspan="1">
                  <named-content xmlns:xlink="http://www.w3.org/1999/xlink" content-type="dwc:verbatimCoordinates" xlink:type="simple">
                    <named-content content-type="geo-json" specific-use="{&#34;type&#34;:&#34;Point&#34;,&#34;coordinates&#34;:[27.029722,44.140000]}" id="NCID0EU3AE" xlink:type="simple">44°08'24"N, 27°01'47"E</named-content>
                  </named-content>
                </td><td rowspan="1" colspan="1">~ 20</td><td rowspan="1" colspan="1"><italic><tp:taxon-name><tp:taxon-name-part taxon-name-part-type="genus" reg="Salix">Salix</tp:taxon-name-part></tp:taxon-name></italic> sp. (soil)<sup>b</sup></td><td rowspan="1" colspan="1">5.07.2021 (<abbrev xmlns:xlink="http://www.w3.org/1999/xlink" xlink:title="Vlada Peneva" id="ABBRID0EM4AE" xlink:type="simple">VP</abbrev>)</td></tr><tr><td rowspan="1" colspan="1">Danube (Southern Dobruja)</td><td rowspan="1" colspan="1">Komluka Island, Silistra Province</td><td rowspan="1" colspan="1">
                  <named-content xmlns:xlink="http://www.w3.org/1999/xlink" content-type="dwc:verbatimCoordinates" xlink:type="simple">
                    <named-content content-type="geo-json" specific-use="{&#34;type&#34;:&#34;Point&#34;,&#34;coordinates&#34;:[27.061111,44.134167]}" id="NCID0E54AE" xlink:type="simple">44°08'03"N, 27°03'40"E</named-content>
                  </named-content>
                </td><td rowspan="1" colspan="1">~ 20</td><td rowspan="1" colspan="1"><italic><tp:taxon-name><tp:taxon-name-part taxon-name-part-type="genus" reg="Populus">Populus</tp:taxon-name-part></tp:taxon-name></italic> sp. (soil)</td><td rowspan="1" colspan="1">5.07.2021 (<abbrev xmlns:xlink="http://www.w3.org/1999/xlink" xlink:title="Vlada Peneva" id="ABBRID0EV5AE" xlink:type="simple">VP</abbrev>)</td></tr><tr><td rowspan="1" colspan="1"><italic><tp:taxon-name><tp:taxon-name-part taxon-name-part-type="genus" reg="Mononchus">Mononchus</tp:taxon-name-part></tp:taxon-name></italic> sp.</td><td rowspan="1" colspan="1">Grafska, inflow of River Kopilovtsi (Balkan Mountains)</td><td rowspan="1" colspan="1">Waterfall “Durshin skok”, near Kopilovtsi, Montana Province</td><td rowspan="1" colspan="1">
                  <named-content xmlns:xlink="http://www.w3.org/1999/xlink" content-type="dwc:verbatimCoordinates" xlink:type="simple">
                    <named-content content-type="geo-json" specific-use="{&#34;type&#34;:&#34;Point&#34;,&#34;coordinates&#34;:[22.850278,43.327778]}" id="NCID0ES6AE" xlink:type="simple">43°19'40"N, 22°51'01"E</named-content>
                  </named-content>
                </td><td rowspan="1" colspan="1">~ 1048</td><td rowspan="1" colspan="1"><italic><tp:taxon-name><tp:taxon-name-part taxon-name-part-type="genus" reg="Fagus">Fagus</tp:taxon-name-part><tp:taxon-name-part taxon-name-part-type="species" reg="sylvatica">sylvatica</tp:taxon-name-part></tp:taxon-name></italic> L. (soil)</td><td rowspan="1" colspan="1">27.07.2000 (<abbrev xmlns:xlink="http://www.w3.org/1999/xlink" xlink:title="Vlada Peneva" id="ABBRID0EOAAG" xlink:type="simple">VP</abbrev>)</td></tr></tbody></table><table-wrap-foot><fn><p>Abbreviations: <abbrev xmlns:xlink="http://www.w3.org/1999/xlink" xlink:title="Rabia Soufi" id="ABBRID0EWAAG" xlink:type="simple">RS</abbrev>, Rabia Soufi; <abbrev xmlns:xlink="http://www.w3.org/1999/xlink" xlink:title="Stela Altash" id="ABBRID0E1AAG" xlink:type="simple">SD</abbrev>, Stela Altash; <abbrev xmlns:xlink="http://www.w3.org/1999/xlink" xlink:title="Vlada Peneva" id="ABBRID0E5AAG" xlink:type="simple">VP</abbrev>, Vlada Peneva. <sup>a</sup> Metres above sea level. <sup>b</sup> Type-population.</p></fn></table-wrap-foot></table-wrap></tp:treatment-sec><ref-list><ref id="B6"><mixed-citation xmlns:xlink="http://www.w3.org/1999/xlink" xlink:type="simple"><person-group><name name-style="western"><surname>Andrássy</surname><given-names>I</given-names></name></person-group> (<year>2011a</year>) <article-title>Three new species of the genus <italic><tp:taxon-name><tp:taxon-name-part taxon-name-part-type="genus">Mononchus</tp:taxon-name-part></tp:taxon-name></italic> (<tp:taxon-name><tp:taxon-name-part taxon-name-part-type="phylum">Nematoda</tp:taxon-name-part></tp:taxon-name>: <tp:taxon-name><tp:taxon-name-part taxon-name-part-type="order">Mononchida</tp:taxon-name-part></tp:taxon-name>), and the “real” <italic><tp:taxon-name><tp:taxon-name-part taxon-name-part-type="genus">Mononchus</tp:taxon-name-part><tp:taxon-name-part taxon-name-part-type="species">truncatus</tp:taxon-name-part></tp:taxon-name></italic> Bastian.</article-title><source>Journal of Natural History</source><volume>45</volume>(<issue>5–6</issue>): <fpage>303</fpage>–<lpage>326</lpage>. <ext-link xlink:href="10.1080/00222933.2010.524947" ext-link-type="doi" xlink:type="simple">https://doi.org/10.1080/00222933.2010.524947</ext-link></mixed-citation></ref><ref id="B52"><mixed-citation xmlns:xlink="http://www.w3.org/1999/xlink" xlink:type="simple"><person-group><name name-style="western"><surname>Rawat</surname><given-names>VS</given-names></name><name name-style="western"><surname>Ahmad</surname><given-names>M</given-names></name></person-group> (<year>2000</year>) <article-title><tp:taxon-name><tp:taxon-name-part taxon-name-part-type="order">Mononchida</tp:taxon-name-part></tp:taxon-name> of Garhwal Himalayas (U.P.) India II. Two known and one new species of the genus <italic><tp:taxon-name><tp:taxon-name-part taxon-name-part-type="genus">Mononchus</tp:taxon-name-part></tp:taxon-name></italic> Bastian, 1865 (<tp:taxon-name><tp:taxon-name-part taxon-name-part-type="phylum">Nematoda</tp:taxon-name-part></tp:taxon-name>: <tp:taxon-name><tp:taxon-name-part taxon-name-part-type="order">Mononchida</tp:taxon-name-part></tp:taxon-name>).</article-title><source>Iranian Journal of Nematology</source><volume>30</volume>: <fpage>62</fpage>–<lpage>66</lpage>.</mixed-citation></ref></ref-list></tp:taxon-treatment>
